# Supplementary material for: A Type I Restriction Modification System Influences Genomic Evolution Driven by Horizontal Gene Transfer in Paenibacillus polymyxa
Source: Front Microbiol. 2021 Aug 3;12:709571. doi: 10.3389/fmicb.2021.709571 (PMC8370563; doi:10.3389/fmicb.2021.709571)
Supplement: Supplementary file 3 [file Table_2.xlsx]

## Sheet: Sheet1
Gene	Query_id	%Identity	Description
AAC(6')-Ib-SK	CUU60_19070.p01	27.35	AAC(6')-Ib-SK is a chromosomal-encoded aminoglycoside acetyltransferase in Streptomyces kanamyceticus
AAC(6')-Ie-APH(2'')-Ia	CUU60_07215.p01	24.06	AAC(6')-Ie-APH(2'')-Ia is an aminoglycoside acetyltransferase encoded by plasmids and transposons in S. aureus
abeM	CUU60_25705.p01	24.66	AbeM is an multidrug efflux pump found in Acinetobacter baumannii.
	CUU60_25725.p01	35.81	AbeM is an multidrug efflux pump found in Acinetobacter baumannii.
abeS	CUU60_15940.p01	43.69	AbeS in an efflux pump of the SMR family of transporters found in Acinetobacter baumannii.
ACC-4	CUU60_02145.p01	26	ACC-4 is a beta-lactamase found in Escherichia coli
adeC	CUU60_14795.p01	31.66	AdeC is the outer membrane factor of the AdeABC multidrug efflux complex. It can be replaced by other outer membrane channels
robA	CUU60_26150.p01	34.93	robA is a positive regulator for the acrAB efflux genes
adeR	CUU60_01010.p01	30.36	AdeR inactivation leads to susceptibility to aminoglycoside antibiotics.
	CUU60_08785.p01	25.53
	CUU60_11595.p01	35.48
	CUU60_20450.p01	32.61
adeS	CUU60_19020.p01	28.85	AdeS is a sensor kinase in the AdeRS regulatory system of AdeABC. It is essential for AdeABC expression.
adiY	CUU60_11620.p01	28.42	adiY is a DNA-binding transcriptional activator of the adi system. Implicated in arginine-dependent acid resistance in Escherichia coli.
AIM-1	CUU60_02685.p01	27.59	AIM-1 is an Ambler class B beta-lactamase that hydrolyzes most beta-lactams except aztreonam and ceftazidime. It was isolated from Pseudomonas aeruginosa.
ANT(4')-Ia	CUU60_24770.p01	73.05	ANT(4')-Ia is a plasmid-encoded aminoglycoside nucleotidyltransferase in S. epidermidis
ANT(6)-Ia	CUU60_01050.p01	41.82	ANT(6)-Ia is an aminoglycoside nucleotidyltransferase gene in Staphylococcus epidermidis
arlR	CUU60_01275.p01	46.09	ArlR is a response regulator that binds to the norA promoter to activate expression. ArlR must first be phosphorylated by ArlS.
	CUU60_12130.p01	41.25
	CUU60_12440.p01	34.07
	CUU60_15000.p01	38.2
	CUU60_18060.p01	41.28
	CUU60_24510.p01	40.62
	CUU60_25200.p01	41.41
arlS	CUU60_01280.p01	33.55	ArlS is a protein histidine kinase that phosphorylates ArlR
	CUU60_02200.p01	29.8
	CUU60_11730.p01	24.15
	CUU60_20010.p01	24.11
	CUU60_24515.p01	29.46
	CUU60_24610.p01	32.66
	CUU60_24630.p01	28.82
arnA	CUU60_06710.p01	30.82	arnA modifies lipid A with 4-amino-4-deoxy-L-arabinose (Ara4N) which allows gram-negative bacteria to resist the antimicrobial activity of cationic antimicrobial peptides and antibiotics such as polymyxin. arnA is found in E. coli and P. aeruginosa.
	CUU60_10960.p01	24.24
	CUU60_20395.p01	31.96
bacA	CUU60_12485.p01	55.76	bacA is a gene that recycles undecaprenyl pyrophosphate during cell wall biosynthesis which confers resistance to bacitracin
baeR	CUU60_02510.p01	37.72	BaeR is a response regulator that promotes the expression of MdtABC and AcrD efflux complexes.
	CUU60_10515.p01	32.16
	CUU60_20165.p01	20.91
baeS	CUU60_02285.p01	27.78	BaeS is a sensor kinase in the BaeSR regulatory system. While it phosphorylates BaeR to increase its activity
	CUU60_03025.p01	28.73
	CUU60_06000.p01	36.32
	CUU60_09405.p01	27.14
	CUU60_15250.p01	21.98
	CUU60_18065.p01	31.34
	CUU60_18680.p01	24.35
bcr1	CUU60_12250.p01	25.41	Transmembrane protein which expels bicyclomycin from the cell
	CUU60_18360.p01	40.32
bcrA	CUU60_00805.p01	29.26	bcrA is an ABC transporter found in Bacillus licheniformis that confers bacitracin resistance
	CUU60_02495.p01	52.4
	CUU60_05385.p01	40.61
	CUU60_10895.p01	41.04
	CUU60_11150.p01	29.82
	CUU60_15365.p01	46.69
	CUU60_15570.p01	28.15
	CUU60_16310.p01	29.58
	CUU60_17745.p01	31.94
	CUU60_17920.p01	27.27
	CUU60_18245.p01	34.76
	CUU60_18485.p01	45.21
	CUU60_19365.p01	29.31
	CUU60_21155.p01	34.21
	CUU60_21445.p01	36.36
	CUU60_21710.p01	29.6
	CUU60_22875.p01	29.7
	CUU60_22905.p01	44.88
	CUU60_24660.p01	43.14
	CUU60_25145.p01	29.46
bcrC	CUU60_01270.p01	37.37	bcrC, isolated from Bacillus subtilis, is an undecaprenyl pyrophosphate phosphatase that has a role in bacitracin resistance.
	CUU60_23685.p01	33.74
blt	CUU60_09485.p01	43.01	blt is an MFS efflux pump that confers resistance to multiple drugs such as rhodamine and acridine dyes
	CUU60_18715.p01	42.64
	CUU60_21390.p01	40.21
carA	CUU60_15085.p01	34.82	carA is an ABC transporter involved in macrolide resistance. It is found in Streptomyces thermotolerans
	CUU60_22385.p01	35.29
cat	CUU60_00680.p01	40.23	the chloramphenicol acetyltransferase gene in a range of organisms including Acinetobacter calcoaceticus, confer resistance to novobiocin and chloramphenicol
	CUU60_08355.p01	36.62
cdeA	CUU60_02590.p01	24.75	Clostridium difficile and Escherichia coli multidrug efflux transporter with antiporter function. Confers resistance to fluoroquinolones in E. coli and acriflavin in C.difficile.
	CUU60_22200.p01	25.79
clbA	CUU60_15690.p01	34.62	clbA is a plasmid-encoded cfr gene found in Bacillus amyloliquefaciens
cmlv	CUU60_03380.p01	33.21	cmlv is a chromosome-encoded chloramphenicol phoshotransferase that is found in Streptomyces venezuelae
	CUU60_09115.p01	32.25
	CUU60_15090.p01	28.15
cmrA	CUU60_19165.p01	23.32	cmrA is a transposon-encoded chloramphenicol exporter that is found in Rhodococcus rhodochrous
CPS-1	CUU60_02815.p01	25.79	CPS-1 is a subclass B3 metallo-beta lactamase isolated from Chyseobacterium piscium exhibiting carbapenem resistance.
cpxR	CUU60_17700.p01	32.77	CpxR is a regulator that promotes acrD expression when phosphorylated by a cascade involving CpxA
crp	CUU60_06475.p01	27.96	CRP is a global regulator that represses MdtEF multidrug efflux pump expression.
	CUU60_15280.p01	33.33
	CUU60_15730.p01	22.5
	CUU60_25315.p01	26.01
cysB	CUU60_01875.p01	23.02	Positive regulator of gene expression in the cysteine regulon. cysB mutants confer resistance to novobiocin
	CUU60_25345.p01	27.31
	CUU60_00735.p01	21.96
desR	CUU60_21765.p01	32.58	B-Glycosidase involved in Streptomyces venezuelae self-resistance. This organism produces pikromycin/narbomycin/methymycin/neomethymycin which are inactivated by a glucosyltransferase inside the cell. DesR is a secreted enzyme that re-activates the antibiotic by removing the glucose once it is pumped out of the cell.
dfrE	CUU60_03075.p01	57.52	dfrE is a chromosome-encoded dihydrofolate reductase found in Enterococcus faecalis
	CUU60_04090.p01	39.74
dfrG	CUU60_03070.p01	45.34	dfrG is a plasmid-encoded dihydrofolate reductase found in Staphylococcus aureus
	CUU60_04085.p01	44.6	dfrG is a plasmid-encoded dihydrofolate reductase found in Staphylococcus aureus
DHA-12	CUU60_21935.p01	32.04	DHA-12 is a beta-lactamase. From the Lahey list of DHA beta-lactamases.
	CUU60_16050.p01	24.84	DHA-21 is a beta-lactamase. From the Lahey list of DHA beta-lactamases.
emeA	CUU60_00500.p01	23.93	Multidrug efflux pump from Enterococcus faecalis
emrK	CUU60_05330.p01	30.25	emrK is a membrane fusion protein that is a homolog of EmrA. Together with the inner membrane transporter EmrY and the outer membrane channel TolC
emrR	CUU60_12245.p01	33.7	EmrR is a negative regulator for the EmrAB-TolC multidrug efflux pump in E. coli. Mutations lead to EmrAB-TolC overexpression.
	CUU60_14910.p01	26.79
	CUU60_16170.p01	30.85
	CUU60_19945.p01	28.28
	CUU60_23015.p01	33.33
	CUU60_26220.p01	29.79
	CUU60_26270.p01	28.95
emrY	CUU60_05325.p01	27.42	emrY is a multidrug transport that moves substrates across the inner membrane of the Gram-negative E. coli. It is a homolog of emrB.
erm(36)	CUU60_16580.p01	32.43	ErmD confers MLSb phenotype.
evgA	CUU60_11100.p01	23.56	EvgA
	CUU60_12810.p01	25.64
	CUU60_20790.p01	24.39
	CUU60_21160.p01	22.92
	CUU60_22075.p01	26.53
evgS	CUU60_01610.p01	28.71	EvgS is a sensor protein that phosphorylates the regulatory protein EvgA.
	CUU60_12115.p01	31.99
	CUU60_12125.p01	32.91
	CUU60_14890.p01	25.99
	CUU60_15790.p01	23.08
	CUU60_16925.p01	26.64
	CUU60_18180.p01	28.95
	CUU60_18460.p01	25.71
	CUU60_19025.p01	32.06
	CUU60_20455.p01	29.52
	CUU60_21435.p01	31.85
	CUU60_25195.p01	32.42
	CUU60_26280.p01	32.31
gadW	CUU60_09555.p01	35	GadW is an AraC-family regulator that promotes mdtEF expression to confer multidrug resistance. GadW inhibits GadX-dependent activation. GadW clearly represses gadX
gadX	CUU60_01855.p01	30.25	GadX is an AraC-family regulator that promotes mdtEF expression to confer multidrug resistance.
	CUU60_02530.p01	23.08
GIM-2	CUU60_19390.p01	27.18	GIM-2 is a metallo-beta-lactamase present on an integron found in clinical isolates of Enterobacter cloacae in Germany
golS	CUU60_02130.p01	28.07	GolS is a regulator activated by the presence of gold
	CUU60_03385.p01	37.68
	CUU60_19830.p01	31.58
	CUU60_19885.p01	33.33
ileS	CUU60_06435.p01	25.07	Bifidobacteria have an intrinsically resistant form of ileS (isoleucyl-tRNA synthetase) that confers resistance to mupirocin.
	CUU60_07440.p01	36.84
	CUU60_08030.p01	28.33
iri	CUU60_12700.p01	25	iri is a monooxygenase that confers resistance to rifampin found in Rhodococcus equi
	CUU60_17690.p01	37.06	iri is a monooxygenase that confers resistance to rifampin found in Rhodococcus equi
kdpE	CUU60_01800.p01	35.34	kdpE is a transcriptional activator that play regulatory role in potassium transport
	CUU60_07920.p01	35.85
	CUU60_18465.p01	26.57
	CUU60_24690.p01	24.55
lmrB	CUU60_02560.p01	70.15	lmrB is a chromosomally-encoded efflux pump that confers resistance to lincosamides in Bacillus subtilis
	CUU60_12335.p01	42.55
	CUU60_16060.p01	42.47
lmrC	CUU60_02085.p01	33.62	lmrC is a chromosomally-encoded efflux pump that confers resistance to lincosamides in Streptomyces lincolnensis and Lactococcus lactis. It can dimerize with lmrD
	CUU60_10455.p01	30.2
	CUU60_17040.p01	36.22
lmrD	CUU60_02090.p01	36.71	lmrD is a chromosomally-encoded efflux pump that confers resistance to lincosamides in Streptomyces lincolnensis and Lactococcus lactis. It can dimerize with lmrC
	CUU60_17035.p01	36.55
	CUU60_21385.p01	37.67
LRA-18	CUU60_01215.p01	27.22	LRA-18 is a beta-lactamase isolated from soil samples in Alaska
macA	CUU60_01160.p01	24.27	MacA is a membrane fusion protein that forms an antibiotic efflux complex with MacB and TolC.
macB	CUU60_00800.p01	30.21	MacB is an ATP-binding cassette (ABC) transporter that exports macrolides with 14- or 15- membered lactones. It forms an antibiotic efflux complex with MacA and TolC.
	CUU60_01165.p01	47.96
	CUU60_01170.p01	34.33
	CUU60_02580.p01	33.33
	CUU60_02585.p01	32.27
	CUU60_02990.p01	37.39
	CUU60_03040.p01	34.56
	CUU60_05895.p01	26.67
	CUU60_07585.p01	31.73
	CUU60_09400.p01	29.08
	CUU60_11405.p01	34.68
	CUU60_11700.p01	31.77
	CUU60_11705.p01	47.75
	CUU60_11725.p01	35.81
	CUU60_12175.p01	32.02
	CUU60_12220.p01	33.17
	CUU60_12535.p01	42.98
	CUU60_12580.p01	35.86
	CUU60_13725.p01	34.22
	CUU60_14390.p01	30.96
	CUU60_14505.p01	34.38
	CUU60_15550.p01	36.44
	CUU60_15565.p01	30.3
	CUU60_15590.p01	33.18
	CUU60_15595.p01	38.3
	CUU60_15795.p01	39.77
	CUU60_16315.p01	30.65
	CUU60_17740.p01	28.63
	CUU60_18445.p01	30.66
	CUU60_20425.p01	34.43
	CUU60_20580.p01	33.87
	CUU60_21000.p01	37.84
	CUU60_21940.p01	34.94
	CUU60_23240.p01	31.58
	CUU60_23715.p01	30.33
marA	CUU60_06625.p01	32.93	In the presence of antibiotic stress
	CUU60_08285.p01	23.85
	CUU60_09770.p01	30
	CUU60_15640.p01	24.47
	CUU60_17785.p01	29.59
	CUU60_19745.p01	29.35
	CUU60_22930.p01	26.73
mdtC	CUU60_14035.p01	27.19	MdtC is a transporter that forms a heteromultimer complex with MdtB to form a multidrug transporter. MdtBC is part of the MdtABC-TolC efflux complex. In the absence of MdtB
mdtG	CUU60_21560.p01	34.97	Efflux protien mdtG.
	CUU60_25625.p01	36.68	Efflux protien mdtG.
mdtK	CUU60_00540.p01	27.68	A multidrug and toxic compound extrusions (MATE) transporter conferring resistance to norfloxacin
	CUU60_15035.p01	26.09
	CUU60_17540.p01	29.16
mefB	CUU60_23630.p01	23.57	mefB is a macrolide efflux gene located in the vicinity of sul3 in Escherichia coli.
mefE	CUU60_02765.p01	26.06	mefE is a proton motive efflux pump in Streptococcus pneumoniae that confers resistance to macrolides. It is found on the same operon as mefA and the ABC-efflux pump mel.
	CUU60_21140.p01	25.2	mefE is a proton motive efflux pump in Streptococcus pneumoniae that confers resistance to macrolides. It is found on the same operon as mefA and the ABC-efflux pump mel.
mepA	CUU60_21305.p01	48.44	MepA is an efflux protein regulated by MepR and part of the MepRAB cluster. Its presence in Staphylococcus aureus led to multidrug resistance
mepR	CUU60_00915.p01	25.58	MepR is an upstream repressor of MepA in Staphylococcus aureus. It is part of the mepRAB operon.
	CUU60_12730.p01	31.67
	CUU60_19540.p01	24.35
mexH	CUU60_14030.p01	28.11	MexH is the membrane fusion protein of the efflux complex MexGHI-OpmD.
mexJ	CUU60_11710.p01	25.67	mexJ is the membrane fusion protein of the MexJK multidrug efflux protein.
	CUU60_22860.p01	31.15	mexJ is the membrane fusion protein of the MexJK multidrug efflux protein.
mexK	CUU60_13995.p01	25.7	mexK is the inner membrane resistance-nodulation-cell division (RND) transporter in the MexJK multidrug efflux protein.
mexL	CUU60_14285.p01	42.11	MexL is a specific repressor of mexJK transcription and autoregulates its own expression.
	CUU60_19160.p01	27.32
	CUU60_19380.p01	27.39
	CUU60_25665.p01	32.2
mexS	CUU60_12905.p01	25.07	MexS is a suppressor of MexT
	CUU60_19455.p01	25.07
mexV	CUU60_05320.p01	28.87	MexV is the membrane fusion protein of the MexVW-OprM multidrug efflux complex.
mfd	CUU60_06650.p01	35.98	mfd dissociates transcription elongation complexes blocked at nonpairing lesions and mediates recruitment of DNA repair proteins. The Mfd (mutation frequency decline) protein
	CUU60_06720.p01	28.35
	CUU60_13965.p01	31.65
	CUU60_16640.p01	45.87
mfpA	CUU60_14905.p01	35.56	mfpA is a qnr homolog and a pentapeptide repeat protein that confers resistance to fluoroquinolones in Mycobacterium smegmatis
	CUU60_17445.p01	26.9
mgrA	CUU60_26580.p01	35.51	MtrA is a transcriptional activator of the MtrCDE multidrug efflux pump of Neisseria gonorrhoeae."
mphC	CUU60_19735.p01	41.69	The mphC gene was identified from Staphylococcus aureus. This gene shows similarity to mphB gene from Escherchia coli.
mtrA	CUU60_01905.p01	42.04	MtrA is a transcriptional activator of the MtrCDE multidrug efflux pump of Neisseria gonorrhoeae.
	CUU60_26750.p01	35.58
mtrR	CUU60_09370.p01	27.33	MtrR is a repressor of mtrCDE expression. Mutations in mtrR increase multidrug resistance.
	CUU60_14000.p01	36.92
	CUU60_20410.p01	25.14
	CUU60_20665.p01	29.85
	CUU60_22855.p01	35.14
	CUU60_25980.p01	22.01
murA	CUU60_07510.p01	44.2	Mycobacterium tuberculosis murA confers intrinsic resistance to fosfomycin. The presence of an aspartic acid residue in place of the critical cysteine at position 117 that enables fosfomycin binding is believed to be responsible for this intrinsic resistance.
	CUU60_17115.p01	42.51
nalD	CUU60_15945.p01	40.74	NalD is a repressor of MexAB-OprM. Mutations lead to multidrug resistance and MexAB-OprM overexpression.
	CUU60_23230.p01	37.1
norA	CUU60_06960.p01	27.07	NorA is a multidrug efflux pump in Staphylococcus aureus that confers resistance to fluoroquinolones and other structurally unrelated antibiotics like acriflavine. It shares 30% similarity with NorA
	CUU60_11470.p01	23.59
	CUU60_23075.p01	31.38
	CUU60_26210.p01	26.52
novA	CUU60_02770.p01	33.74	A type III ABC transporter
	CUU60_11865.p01	30.09
	CUU60_12420.p01	26.68
	CUU60_24940.p01	31.69
	CUU60_25210.p01	28.91
oleB	CUU60_03150.p01	29.03	oleB is an ABC transporter in Streptomyces antibioticus and is involved in oleandomycin secretion
oleC	CUU60_01000.p01	29.58	oleC is an ABC transporter isolated from Streptomyces antibioticus and is involved in oleandomycin secretion.
	CUU60_03220.p01	33.02
	CUU60_13570.p01	24.88
	CUU60_17070.p01	30.4
	CUU60_19370.p01	31.88
	CUU60_20215.p01	32.46
	CUU60_23295.p01	31.47
oleI	CUU60_12775.p01	28.65	OleI is a glycosyltransferase found in Streptomyces antibioticus
oleR	CUU60_08765.p01	32.44	B-Glycosidase involved in Streptomyces antibioticus self-resistance. This organism produces oleandomycin which is inactivated by glucosyltransferase (OleI or OleD) inside the cell. OleR is a secreted enzyme that re-activates the antibiotic by removing the glucose once it is pumped out of the cell.
	CUU60_14725.p01	29.32
	CUU60_17955.p01	30.57
	CUU60_21035.p01	39.66
otrA	CUU60_07635.p01	44.12	otrA is an oxytetracycline resistance ribosomal protection protein found in Streptomyces rimosus
parY	CUU60_05375.p01	40.94	point mutation on the Streptomyces rishiriensis parY resulting in aminocoumarin resistance
PBP1a	CUU60_05200.p01	32.37	PBP1a is a penicillin-binding protein found in Streptococcus pneumoniae
	CUU60_17020.p01	28.18
PBP1b	CUU60_06595.p01	31.21	PBP1b is a penicillin-binding protein found in Streptococcus pneumoniae
PBP2b	CUU60_11450.p01	26.47	PBP2b is a penicillin-binding protein found in Streptococcus pneumoniae
	CUU60_11455.p01	28.15
PBP2x	CUU60_07550.p01	26.92	PBP2x is a penicillin-binding protein found in Streptococcus pneumoniae
	CUU60_07555.p01	26.06
PEDO-1	CUU60_15290.p01	30.71	PEDO-1 is a subclass B3 metallo-beta lactamase isolated from Pedobacter roseus exhibiting resistance to carbapenems.
PEDO-2	CUU60_01550.p01	27.05	PEDO-2 is a subclass B3 metallo-beta lactamase isolated from Pedobacter borealis exhibiting carbapenem resistance.
PmrB	CUU60_12530.p01	27.92	Histidine protein kinase sensor Lipid A modification gene; part of a two-component system involved in polymyxin resistance that senses high extracellular Fe(2+)
PmrE	CUU60_22225.p01	29.81	PmrE is required for the synthesis and transfer of 4-amino-4-deoxy-L-arabinose (Ara4N) to Lipid A CUU60_22240.p01 gi|AAA99504.1|ARO:3002987|bcrA 38.28 181 3e-55 207 bcrA bcrA is an ABC transporter found in Bacillus licheniformis that confers bacitracin resistance"
PmrF	CUU60_03325.p01	28.33	PmrF is required for the synthesis and transfer of 4-amino-4-deoxy-L-arabinose (Ara4N) to Lipid A
	CUU60_13615.p01	29.48
	CUU60_13760.p01	31.7
PvrR	CUU60_18420.p01	34.41	PvrR is a response regulator that controls the conversion between antibiotic-resistant and antibiotic-susceptible forms of Pseudomonas aeruginosa biofilms through porin deletion/gene absence
	CUU60_23780.p01	34.58
QnrA4	CUU60_19805.p01	25.25	QnrA4 is a plasmid-mediated quinolone resistance protein found in Shewanella algae
ramA	CUU60_02455.p01	32.11	RamA ("resistance antibiotic multiple") is a positive regulator of AcrAB-TolC and leads to high level multidrug resistance in Klebsiella pneumoniae
	CUU60_08475.p01	31.48
	CUU60_19200.p01	25
	CUU60_20675.p01	26.83
rifampin	CUU60_02295.p01	53.79	The enzymatic inactivation of rifampin by phosphorylation at the 21-OH position.
RlmA(II)	CUU60_10735.p01	33.45	RlmA(II) is a methyltransferase found in Streptococcus pneumoniae and confers resistance to mycinamicin
robA	CUU60_03465.p01	25.49	robA is a positive regulator for the acrAB efflux genes
	CUU60_06865.p01	29.04
	CUU60_09150.p01	28.97
	CUU60_17565.p01	28
	CUU60_21660.p01	31.87
	CUU60_21775.p01	28.71
	CUU60_21745.p01	41.76
salA	CUU60_24045.p01	32.94	salA is an ABC transporter gene isolated from the chromosome of Staphylococcus sciuri conferring resistance to lincosamides and streptogramins.
	CUU60_25670.p01	27.08
sat-1	CUU60_24815.p01	32.18	sat-1 is a plasmid-mediated streptothricin acetyltransferase in Escherichia coli
sat-4	CUU60_03365.p01	43.33	sat-4 is a plasmid-mediated streptothricin acetyltransferase in Campylobacter coli
sav1866	CUU60_00240.p01	37.48	Multidrug efflux pump in the Gram-positive Staphylococcus aureus.
	CUU60_02835.p01	35.52	Sav1866 is a multidrug efflux pump in the Gram-positive Staphylococcus aureus. It is a homolog of the human ABC transporter Mdr1 and pumps out toxic compounds including verapamil
	CUU60_09670.p01	30.08
	CUU60_09945.p01	33.04
	CUU60_12510.p01	31.03
	CUU60_12870.p01	36.42
	CUU60_15305.p01	30.87
	CUU60_15375.p01	33.88
	CUU60_17235.p01	26.61
	CUU60_17980.p01	26.28
	CUU60_20920.p01	28.06
	CUU60_22310.p01	43.95
	CUU60_24700.p01	26.48
sdiA	CUU60_11795.p01	36.84	SdiA is a cell division regulator that is also a positive regulator of AcrAB only when it's expressed from a plasmid. When the sdiA gene is on the chromosome CUU60_11830.p01 gi|AAC36944.1|ARO:3003006|blt 49.73 185 1e-90 325 blt blt is an MFS efflux pump that confers resistance to multiple drugs such as rhodamine and acridine dyes
smeA	CUU60_13990.p01	32.37	smeA is the membrane fusion protein of the smeABC multidrug efflux complex in Stenotrophomonas maltophilia
smeR	CUU60_15785.p01	32.27	smeR is the responder component of a two component signal transduction system that includes smeS
smeS	CUU60_15395.p01	26.03	smeS is the protein kinase sensor component of a two component signal transduction system that includes smeR
	CUU60_18480.p01	26.46	smeS is the protein kinase sensor component of a two component signal transduction system that includes smeR
	CUU60_24655.p01	25.45	smeS is the protein kinase sensor component of a two component signal transduction system that includes smeR
Tu	CUU60_13300.p01	68.67	Sequence variants of Streptomyces cinnamoneus elongation factor Tu that confer resistance to elfamycin antibiotics.
parY	CUU60_16460.p01	44.02	point mutation on the Streptomyces rishiriensis parY resulting in aminocoumarin resistance
tcmA	CUU60_01870.p01	27.8	Major facilitator superfamily transporter. Resistance to tetracenomycin C by an active tetracenomycin C efflux system which is probably energized by transmembrane electrochemical gradients.
	CUU60_19150.p01	29.25
tcr3	CUU60_19930.p01	31.58	tcr3 is a tetracycline efflux pump that confers self-resistance to Streptomyces aureofaciens
	CUU60_21405.p01	27.61
tet36	CUU60_16100.p01	31.17	Tet36 is a tetracycline resistance gene found in Bacteroides similar to Tet(Q)
tet39	CUU60_08860.p01	25.79	Tet39 is a tetracycline efflux pump found in Gram-negative bacteria
	CUU60_26285.p01	24.04
tet42	CUU60_26070.p01	34.44	Tet42 is a tetracycline efflux pump found in both Gram-negative (Pseudomonas) and Gram-positive (Microbacterium)
tetD	CUU60_00670.p01	30.69	TetD is a tetracycline efflux pump found exclusively in Gram-negative bacteria.
	CUU60_02005.p01	31.25
	CUU60_08130.p01	31.46
	CUU60_09085.p01	30.19
	CUU60_15695.p01	40.2
	CUU60_21300.p01	29.41
	CUU60_22815.p01	42.57
tetL	CUU60_00920.p01	29.95	TetL is a tetracycline efflux protein found in many species of Gram-negative and Gram-positive bacteria.
	CUU60_02520.p01	30.02
tetQ	CUU60_07965.p01	24.15	TetQ is a ribosomal protection protein. Its gene is associated with a conjugative transposon and has been found in both Gram-positive and Gram-negative bacteria.
tetT	CUU60_11775.p01	25.79	Tet(T) is a ribosomal protection protein of streptococci. It is similar to Tet(Q).
	CUU60_13305.p01	28.7
tetV	CUU60_09505.p01	26.5	TetV is a tetracycline efflux protein that has been found in Mycobacterium smegmatis and M. fortuitum.
tetZ	CUU60_17680.p01	21.65	TetZ is a tetracycline efflux protein found in Gram-positive bacteria (Corynebacterium and Lactobacillus). It is associated with plasmid DNA.
triC	CUU60_12800.p01	24.56	TriC is a resistance nodulation cell division (RND) transporter that is a part of TriABC-OpmH
tsnr	CUU60_11760.p01	30.65	tsnr is a 23S ribosomal RNA methyltransferase that methylates adenosine-1067 to confer resistance to thiostrepton
	CUU60_13385.p01	27.08	tsnr is a 23S ribosomal RNA methyltransferase that methylates adenosine-1067 to confer resistance to thiostrepton
vanD	CUU60_01945.p01	34.31	VanD is a D-Ala-D-Ala ligase homolog similar to VanA
vanG	CUU60_20135.p01	40.17	VanG is a D-Ala-D-Ala ligase homolog that can synthesize D-Ala-D-Ser
vanHB	CUU60_22040.p01	26.87	vanHB is a vanH variant in the vanB gene cluster
vanHD	CUU60_05995.p01	33.33	vanHD is a vanH variant in the vanD gene cluster
vanRA	CUU60_10535.p01	30.39
	CUU60_15665.p01	28.36
vanRC	CUU60_01120.p01	51.75	vanRC is a vanR variant found in the vanC gene cluster
vanRE	CUU60_06250.p01	38.84	vanRE is a vanR variant found in the vanE gene cluster
	CUU60_17105.p01	37.61
vanRF	CUU60_02320.p01	31.73	vanRF is a vanR variant found in the vanF gene cluster
	CUU60_03120.p01	32.69
	CUU60_18185.p01	31.58
	CUU60_24625.p01	42.15
VanRI	CUU60_01615.p01	33.77	VanRI is the regulatory transcriptional activator in the VanSR regulator within the VanI glycopeptide resistance gene cluster
	CUU60_16250.p01	41.63
	CUU60_19670.p01	38.79
	CUU60_21410.p01	28.7
vanRL	CUU60_18475.p01	36.36	vanRL is a vanR variant found in the vanL gene cluster
vanRM	CUU60_19075.p01	28.83	vanRM is a vanR variant found in the vanM gene cluster
	CUU60_22915.p01	42.42
vanSB	CUU60_19675.p01	30.27	vanSB is a vanS variant found in the vanB gene cluster
vanSC	CUU60_23775.p01	28.35	vanSC is a vanS variant found in the vanC gene cluster
vanSI	CUU60_02515.p01	30.28	VanSI is a vanS variant found in the vanI gene cluster; it is a histidine kinase
	CUU60_16245.p01	32.46
	CUU60_21605.p01	24.43
	CUU60_22910.p01	29.68
vanU	CUU60_08655.p01	46.15	VanU is a transcriptional activator of the vanG operon of vancomycin resistance genes
vanWI	CUU60_13730.p01	29.61	VanWI is a vanW variant found in the vanI gene cluster
vanYB	CUU60_19120.p01	40	vanYB is a vanY variant found in the vanB gene cluster
vanZF	CUU60_26265.p01	32.63	vanZF is a vanZ variant found in the vanF gene cluster
vatB	CUU60_01400.p01	53.33	vatB is a plasmid-mediated acetyltransferase found in Staphylococcus aureus
vatF	CUU60_19560.p01	40	vatF is a streptogramin A acetyl transferase gene isolated from the chromosome of Yersinia enterocolitica.
vgaE	CUU60_12170.p01	33.5	vgaE is an efflux protein expressed in staphylococci that confers resistance to streptogramin A antibiotics and related compounds. It is associated with transposon DNA.
ykkC	CUU60_14290.p01	61.73	ykkC is an SMR-type protein that is a subunit of the ykkCD efflux pump
ykkD	CUU60_03345.p01	52.88	ykkD is an SMR-type protein that is a subunit of the ykkCD efflux pump
	CUU60_14295.p01	50.96	ykkD is an SMR-type protein that is a subunit of the ykkCD efflux pump
