# Supplementary material for: A Type I Restriction Modification System Influences Genomic Evolution Driven by Horizontal Gene Transfer in Paenibacillus polymyxa
Source: Front Microbiol. 2021 Aug 3;12:709571. doi: 10.3389/fmicb.2021.709571 (PMC8370563; doi:10.3389/fmicb.2021.709571)
Supplement: Supplementary file 4 [file Table_3.xlsx]

## Sheet: Sheet1
Antibiotic resistance of P. polymyxa ATCC842
Antibiotic	MIC (μg/mL)
vancomycin	<1
tetracycline	2
chloramphenicol	32
erythromycin	<1
kanamycin	16
