# Supplementary material for: A Type I Restriction Modification System Influences Genomic Evolution Driven by Horizontal Gene Transfer in Paenibacillus polymyxa
Source: Front Microbiol. 2021 Aug 3;12:709571. doi: 10.3389/fmicb.2021.709571 (PMC8370563; doi:10.3389/fmicb.2021.709571)
Supplement: Supplementary file 5 [file Table_4.xlsx]

## Sheet:  CDSs of pATCC842
CDS	Strand	Coordinates		Length	Most relevant homology	Accession
		start	end	(aa)	function/microorganism/ percentage of amino acid identity
1	-	730	1071	113	hypothetical protein [Paenibacillus polymyxa] (100%)	WP_019688388.1
2	-	1083	2237	384	Plasmid segregation protein ParM and similar proteins	WP_019688387.1
					hypothetical protein [Paenibacillus polymyxa] (100%)
3	+	2735	4141	477	hypothetical protein [Paenibacillus polymyxa] (100%)	WP_019688386.1
4	+	5213	5956	247	Replication-relaxation hypothetical protein [Paenibacillus polymyxa] (100%)	WP_019688385.1
5	+	5957	8173	730	MFS transporter [Paenibacillus polymyxa] (100%)	WP_019688384.1
6	+	8189	9247	352	conjugative transposon protein TcpC	WP_019688383.1
					conjugal transfer protein [Paenibacillus polymyxa] (100%)
7	+	9260	9484	74	hypothetical protein [Paenibacillus polymyxa] (100%)	WP_019688382.1
8	+	9497	9991	164	hypothetical protein [Paenibacillus polymyxa] (100%)	WP_019688381.1
9	+	9988	12585	865	AAA-like domain hypothetical protein [Paenibacillus polymyxa] (100%)	WP_019688380.1
10	+	12590	13066	158	hypothetical protein [Paenibacillus polymyxa] (100%)	WP_019688379.1
11	+	13066	15603	845	DNA polymerase III subunits gamma and tau domain III	WP_019688378.1
					hypothetical protein [Paenibacillus polymyxa] (100%)
12	+	15600	16202	200	hypothetical protein [Paenibacillus polymyxa] (100%)	WP_019688377.1
13	+	16199	17272	357	family M23 zinc metallopeptidase with OapA domain [Shewanella oneidensis MR-1] (37%)	NP_716934.2
					hypothetical protein [Paenibacillus polymyxa] (100%)	WP_019688376.1
14	+	17290	17493	67	hypothetical protein [Paenibacillus polymyxa] (100%)	WP_019688375.1
15	+	17617	18261	214	hypothetical protein [Paenibacillus polymyxa] (100%)	WP_019688374.1
16	+	18504	19412	302	copper amine oxidase N-terminal domain-containing protein [Paenibacillus polymyxa] (100%)	WP_019688373.1
17	-	20223	20411	62	unknown
18	-	20447	20890	147	stage V sporulation protein T [Clostridioides difficile 630] (42%)	YP_001090020.1
					hypothetical protein [Paenibacillus polymyxa] (100%)	WP_019688370.1
19	-	21103	21345	80	unknown
20	+	21494	22867	457	unknown
21	+	24586	25305	239	sigma-70 family RNA polymerase sigma factor [Paenibacillus polymyxa] (100%)	WP_019688367.1
22	+	25667	25864	65	hypothetical protein [Paenibacillus polymyxa] (100%)	WP_019688366.1
23	+	26183	27745	521	unknown
24	+	28044	30974	977	unknown
25	+	31119	31235	38	unknown
26	+	31915	32331	158	unknown
27	+	32701	33603	300	tyrosine recombinase XerD [Mycobacterium tuberculosis H37Rv] (24%)	NP_216217.1
					hypothetical protein [Paenibacillus polymyxa] (100%)	WP_019685727.1
28	-	35208	36128	306	hypothetical protein [Paenibacillus polymyxa] (100%)	WP_019688403.1
29	-	37156	37491	111	hypothetical protein [Paenibacillus polymyxa] (100%)	WP_019688402.1
30	+	37626	37904	92	unknown
31	+	37917	38192	91	ssDNA binding protein [Paenibacillus polymyxa] (100%)	WP_019688400.1
32	+	39058	39432	126	unknown
33	-	39637	39945	104	unknown
34	-	40437	41123	228	hypothetical protein [Paenibacillus polymyxa] (100%)	WP_019688395.1
35	+	41348	42229	293	copper amine oxidase N-terminal domain-containing protein [Paenibacillus polymyxa] (100%)	WP_019688394.1
36	+	42785	43681	298	unknown
37	-	43751	44200	149	L, D-transpeptidase [Paenibacillus polymyxa] (100%)	WP_019688392.1
38	+	44941	45120	59	Spo0E family sporulation regulatory protein-aspartic acid phosphatase [Paenibacillus polymyxa] (100%)	WP_019688391.1
