# Supplementary material for: A Type I Restriction Modification System Influences Genomic Evolution Driven by Horizontal Gene Transfer in Paenibacillus polymyxa
Source: Front Microbiol. 2021 Aug 3;12:709571. doi: 10.3389/fmicb.2021.709571 (PMC8370563; doi:10.3389/fmicb.2021.709571)
Supplement: Supplementary file 6 [file Table_5.xlsx]

## Sheet: ATCC842
Contig	Sequences producing significant alignments	IS family	Origin	Score（bits）
CP024795	ISBsu1	IS3	Bacillus subtilis	91.7
CP024795	ISBth19	IS1595	Bacillus thuringiensis	85.7
CP024795	ISErh1	IS3	Erysipelothrix rhusiopathiae	83.8
CP024795	ISBpl1	IS5	Bacteroides plebeius	67.9
CP024795	ISHaha5	IS110	Halobacillus halophilus	65.9
CP024795	ISBma2	IS1182	Burkholderia mallei	61.9
CP024795	ISPaen2	IS5	Paenibacillus sp.	60
CP024795	ISBth4	IS4	Bacillus thuringiensis	60
CP024795	ISBce7	IS4	Bacillus cereus	58
CP024795	KIS	ISNCY	Lactobacillus delbrueckii	56
CP024795	MICBce5	IS4	Bacillus cereus	54
CP024795	MICBce6	IS4	Bacillus cereus	54
CP024795	IS231Y	IS4	Bacillus cereus	52
CP024795	ISGho1	IS1182	Grimontia hollisae	50.1
CP024795	ISCph12	IS5	Chlorobium phaeobacteroides	50.1
CP024795	ISKol9	IS3	Kosmotoga olearia	50.1
CP024795	ISBce5	IS4	Bacillus cereus	50.1
CP024795	ISYen4	IS1182	Yersinia enterocolitica	48.1
CP024795	ISRce2	IS1182	Rhodospirillum centenum	46.1
CP024795	ISRosp6	IS5	Roseobacter sp.	46.1
CP024795	ISRpe1	IS481	Rickettsia peacockii	46.1
CP024795	ISBps1	IS3	Burkholderia pseudomallei	46.1
CP024795	ISBce8	IS4	Bacillus cereus	46.1
CP024795	ISEc62	IS21	Escherichia coli	44.1
CP024795	ISBspe1	IS1182	Bacillus pseudofirmus	44.1
CP024795	ISSyth2	IS1182	Symbiobacterium thermophilum	44.1
CP024795	ISRin1	IS5	Roseburia intestinalis	44.1
CP024795	ISMno5	ISL3	Methylobacterium nodulans	44.1
CP024795	ISShwo4	ISL3	Shewanella woodyi	44.1
CP024795	ISArsp6	Tn3	Arthrobacter sp.	44.1
CP024795	ISCbt2	IS200/IS605	Clostridium botulinum	44.1
CP024795	ISLjo1	IS30	Lactobacillus johnsonii	44.1
CP024795	ISBlo2	IS21	Bifidobacterium longum	44.1
CP024795	ISCldi2	IS1595	Clostridium disporicum	42.1
CP024795	ISBce20	IS1595	Bacillus cereus	42.1
CP024795	ISSpn11	IS3	Streptococcus pneumoniae	42.1
CP024795	ISPa119	IS110	Pseudomonas aeruginosa	42.1
CP024795	ISBj11	IS21	Bradyrhizobium japonicum	42.1
CP024795	ISCja2	IS4	Cellvibrio japonicus	42.1
CP024795	ISDol1	ISNCY	Desulfococcus oleovorans	42.1
CP024795	ISBth7	IS1182	Bacillus thuringiensis	42.1
CP024795	ISCARN116	IS3	Metagenomic data	42.1
CP024795	ISAcma17	IS5	Acaryochloris marina	42.1
CP024795	ISCARN85	IS5	Metagenomic data	42.1
CP024795	ISCARN36	IS110	Metagenomic data	42.1
CP024795	ISAfe4	IS66	Acidithiobacillus ferrooxidans	42.1
CP024795	ISCpe7	IS6	Clostridium perfringens	42.1
CP024795	ISCpe4	IS200/IS605	Clostridium perfringens	42.1
CP024795	ISCpe2	IS200/IS605	Clostridium perfringens	42.1
CP024795	ISRta3	IS110	Ralstonia taiwanensis	42.1
CP024795	ISSpr2	IS3	Serratia proteamaculans	42.1
CP024795	ISEam1	IS3	Erwinia amylovora	42.1
CP024795	ISPto4	IS3	Psychroflexus torquis	42.1
CP024795	ISBth5	IS4	Bacillus thuringiensis	42.1
CP024795	ISSpo3	IS1595	Silicibacter pomeroyi	42.1
CP024795	IS943	IS4	Bacteroides fragilis	42.1
CP024795	ISC1043	ISNCY	Sulfolobus solfataricus	42.1
CP024795	ISGka4	IS66	Geobacillus kaustophilus	42.1
CP024795	ISSm1	IS110	Serratia marcescens	42.1
CP024795	IS231L	IS4	Bacillus anthracis	42.1
CP024795	IS662	IS1182	Bacillus halodurans	42.1
CP024796	IS1151	IS4	Clostridium perfringens	40.1
CP024796	ISMem1	IS5	Methanohalophilus mahii	38.2
CP024796	ISAar9	IS1380	Arthrobacter arilaitensis	38.2
CP024796	ISAau1	IS3	Arthrobacter aurescens	38.2
CP024796	Tn4430	Tn3	Bacillus thuringiensis	36.2
CP024796	ISBth21	IS5	Bacillus thuringiensis	36.2
CP024796	ISCca6	IS1634	Candidatus Cardinium	36.2
CP024796	IS1502	IS5	Leptospira interrogans	36.2
CP024796	ISMru1	IS5	Methanobrevibacter ruminantium	36.2
CP024796	ISSpn9	IS30	Streptococcus pneumoniae	36.2
CP024796	ISNph7	IS200/IS605	Natronomonas pharaonis	36.2
CP024796	ISBco1	IS1380	Bacillus coagulans	36.2
CP024796	ISCpe3	IS256	Clostridium perfringens	36.2
CP024796	ISSpn4	IS3	Streptococcus pneumoniae	36.2
CP024796	ISBse1	IS1595	Bacillus selenitireducens	36.2
CP024796	ISCku2	IS4	Candidatus Kuenenia	36.2
CP024796	ISGka2	IS110	Geobacillus kaustophilus	36.2

## Sheet: 15970
Contig	Sequences producing significant alignments	IS family	Origin	Score（bits）	E-value
CP011420.1	ISPaen4	IS1595	Paenibacillus sp.	226	3e-55
CP011420.1	ISBsu1	IS3	Bacillus subtilis	151	2e-32
CP011420.1	ISBsp5	IS1182	Bacillus sp.	141	1e-29
CP011420.1	ISBcy1	IS1182	Bacillus cytotoxicus	105	8e-19
CP011420.1	IS1562	IS1182	Streptococcus pyogenes	87.7	2e-13
CP011420.1	ISBpu1	IS1182	Bacillus pumilus	85.7	7e-13
CP011420.1	ISErh1	IS3	Erysipelothrix rhusiopathiae	81.8	1e-11
CP011420.1	ISEfa12	IS1182	Enterococcus faecium	81.8	1e-11
CP011420.1	ISSag8	IS1182	Streptococcus agalactiae	71.9	1e-08
CP011420.1	IS1563	IS1182	Streptococcus agalactiae	71.9	1e-08
CP011420.1	ISPaen2	IS5	Paenibacillus sp.	60	4e-05
CP011420.1	ISEfa7	IS1182	Enterococcus faecium	60	4e-05
CP011420.1	ISArsp6	Tn3	Arthrobacter sp.	54	0.003
CP011420.1	ISBse2	IS1182	Bacillus selenitireducens	50.1	0.041
CP011420.1	ISCph12	IS5	Chlorobium phaeobacteroides	50.1	0.041
CP011420.1	ISBce19	IS3	Bacillus cereus	50.1	0.041
CP011420.1	ISAbe6	IS3	Acinetobacter bereziniae	46.1	0.64
CP011420.1	ISThio2	IS1595	Thiorhodovibrio sp.	46.1	0.64
CP011420.1	ISTni4	ISNCY	Thioalkalivibrio nitratireducens	46.1	0.64
CP011420.1	ISDha14	IS5	Desulfitobacterium hafniense	46.1	0.64
CP011420.1	ISBth8	IS3	Bacillus thuringiensis	46.1	0.64
CP011420.1	ISOih1	IS1182	Oceanobacillus iheyensis	46.1	0.64
CP011420.1	ISC1439B	ISH3	Sulfolobus solfataricus	46.1	0.64
CP011420.1	ISSko1	IS110	Stenotrophomonas koreensis	44.1	2.5
CP011420.1	ISPch1	IS1595	Pontibacillus chungwhensis	44.1	2.5
CP011420.1	ISLgar4	IS6	Lactococcus garvieae	44.1	2.5
CP011420.1	ISMco5	IS256	Methanosaeta concilii	44.1	2.5
CP011420.1	ISAtc2	ISL3	Acidithiobacillus caldus	44.1	2.5
CP011420.1	ISRin1	IS5	Roseburia intestinalis	44.1	2.5
CP011420.1	ISDth1	IS1380	Desulfonatronospira thiodismutans	44.1	2.5
CP011420.1	ISMex30	IS630	Methylobacterium extorquens	44.1	2.5
CP011420.1	ISCARN110	IS91	Metagenomic data	44.1	2.5
CP011420.1	ISAisp4	IS110	Acidovorax sp.	44.1	2.5
CP011420.1	ISHar6	IS110	Herminiimonas arsenicoxydans	44.1	2.5
CP011420.1	ISCb4	IS3	Clostridium beijerinckii	44.1	2.5
CP011420.1	ISSmu1	IS3	Streptococcus mutans	44.1	2.5
CP011420.1	ISCfe1	IS607	Campylobacter fetus	44.1	2.5
CP011420.1	ISS1W	IS6	Lactococcus lactis	44.1	2.5
CP011420.1	IS655	IS3	Bacillus halodurans	44.1	2.5
CP011420.1	IS1216V	IS6	Enterococcus sp.	44.1	2.5
CP011420.1	IS1216E	IS6	Enterococcus faecium	44.1	2.5
CP011420.1	IS1216	IS6	Enterococcus hirae	44.1	2.5

## Sheet: CF05
Contig	Sequences producing significant alignments	IS family	Origin	Score（bits）	E-value
CP009909.1	ISBsu1	IS3	Bacillus subtilis	99.6	5e-17
CP009909.1	ISErh1	IS3	Erysipelothrix rhusiopathiae	91.7	1e-14
CP009909.1	ISBth19	IS1595	Bacillus thuringiensis	83.8	3e-12
CP009909.1	ISHaha5	IS110	Halobacillus halophilus	65.9	7e-07
CP009909.1	MICBce5	IS4	Bacillus cereus	56	0.0006
CP009909.1	MICBce6	IS4	Bacillus cereus	56	0.0006
CP009909.1	ISAzs18	IS66	Azospirillum sp.	50.1	0.039
CP009909.1	ISKol9	IS3	Kosmotoga olearia	50.1	0.039
CP009909.1	ISAcas2	ISKra4	Acaryochloris sp.	46.1	0.61
CP009909.1	ISRosp6	IS5	Roseobacter sp.	46.1	0.61
CP009909.1	ISMno5	ISL3	Methylobacterium nodulans	46.1	0.61
CP009909.1	ISRpe1	IS481	Rickettsia peacockii	46.1	0.61
CP009909.1	ISMac12	IS1634	Methanosarcina acetivorans	46.1	0.61
CP009909.1	ISHahy11	IS30	Halanaerobium hydrogeniformans	44.1	2.4
CP009909.1	ISBli29	ISNCY	Brevibacterium linens	44.1	2.4
CP009909.1	ISEc62	IS21	Escherichia coli	44.1	2.4
CP009909.1	ISShwo4	ISL3	Shewanella woodyi	44.1	2.4
CP009909.1	ISSod18	IS256	Shewanella oneidensis	44.1	2.4
CP009909.1	ISLjo1	IS30	Lactobacillus johnsonii	44.1	2.4
CP009909.1	ISBlo2	IS21	Bifidobacterium longum	44.1	2.4
CP009909.1	ISMbov8	IS1634	Mycoplasma bovis	42.1	9.5
CP009909.1	ISMbov5	IS1634	Mycoplasma bovis	42.1	9.5
CP009909.1	ISAba44	IS630	Acinetobacter baumannii	42.1	9.5
CP009909.1	ISPa65	IS21	Pseudomonas aeruginosa	42.1	9.5
CP009909.1	ISAlisp1	IS21	Alicycliphilus sp.	42.1	9.5
CP009909.1	ISBce20	IS1595	Bacillus cereus	42.1	9.5
CP009909.1	ISSpn11	IS3	Streptococcus pneumoniae	42.1	9.5
CP009909.1	ISBj11	IS21	Bradyrhizobium japonicum	42.1	9.5
CP009909.1	ISPsesp1	ISAs1	Pseudoalteromonas sp.	42.1	9.5
CP009909.1	ISCbo5	IS1182	Clostridium botulinum	42.1	9.5
CP009909.1	ISAba17	IS66	Acinetobacter baumannii	42.1	9.5
CP009909.1	ISCja2	IS4	Cellvibrio japonicus	42.1	9.5
CP009909.1	ISCsa2	IS256	Caldicellulosiruptor saccharolyticus	42.1	9.5
CP009909.1	ISCno1	IS1182	Clostridium novyi	42.1	9.5
CP009909.1	ISPpa7	IS66	Paracoccus pantotrophus	42.1	9.5
CP009909.1	ISDol1	ISNCY	Desulfococcus oleovorans	42.1	9.5
CP009909.1	ISArsp6	Tn3	Arthrobacter sp.	42.1	9.5
CP009909.1	ISCARN116	IS3	Metagenomic data	42.1	9.5
CP009909.1	ISAfe4	IS66	Acidithiobacillus ferrooxidans	42.1	9.5
CP009909.1	ISCpe7	IS6	Clostridium perfringens	42.1	9.5
CP009909.1	ISArch16	ISAzo13	Uncultured archaeon	42.1	9.5
CP009909.1	ISDge15	IS6	Deinococcus geothermalis	42.1	9.5
CP009909.1	ISRta3	IS110	Ralstonia taiwanensis	42.1	9.5
CP009909.1	ISSpr2	IS3	Serratia proteamaculans	42.1	9.5
CP009909.1	ISEam1	IS3	Erwinia amylovora	42.1	9.5
CP009909.1	ISBth5	IS4	Bacillus thuringiensis	42.1	9.5
CP009909.1	ISSpo3	IS1595	Silicibacter pomeroyi	42.1	9.5
CP009909.1	IS943	IS4	Bacteroides fragilis	42.1	9.5
CP009909.1	ISC1043	ISNCY	Sulfolobus solfataricus	42.1	9.5
CP009909.1	ISMba12	IS1634	Methanosarcina barkeri	42.1	9.5
CP009909.1	ISSm1	IS110	Serratia marcescens	42.1	9.5
CP009909.1	IS231L	IS4	Bacillus anthracis	42.1	9.5
CP009909.1	IS1328	IS110	Yersinia enterocolitica	42.1	9.5

## Sheet: CR1
Contig	Sequences producing significant alignments	IS family	Origin	Score（bits）	E-value
CP006941.2	ISPaen4	IS1595	Paenibacillus sp.	509	1e-140
CP006941.2	ISBcy1	IS1182	Bacillus cytotoxicus	105	8e-19
CP006941.2	ISBth19	IS1595	Bacillus thuringiensis	89.7	5e-14
CP006941.2	ISHaha5	IS110	Halobacillus halophilus	65.9	7e-07
CP006941.2	ISPaen2	IS5	Paenibacillus sp.	60	4e-05
CP006941.2	ISAfer1	ISNCY	Acidibacillus ferrooxidans	58	0.0002
CP006941.2	ISArsp6	Tn3	Arthrobacter sp.	54	0.003
CP006941.2	ISBse2	IS1182	Bacillus selenitireducens	50.1	0.041
CP006941.2	ISCph12	IS5	Chlorobium phaeobacteroides	50.1	0.041
CP006941.2	ISBce19	IS3	Bacillus cereus	50.1	0.041
CP006941.2	IS653	IS110	Bacillus halodurans	50.1	0.041
CP006941.2	ISThio2	IS1595	Thiorhodovibrio sp.	46.1	0.64
CP006941.2	ISTni4	ISNCY	Thioalkalivibrio nitratireducens	46.1	0.64
CP006941.2	ISBth8	IS3	Bacillus thuringiensis	46.1	0.64
CP006941.2	ISC1439B	ISH3	Sulfolobus solfataricus	46.1	0.64
CP006941.2	ISPch1	IS1595	Pontibacillus chungwhensis	44.1	2.5
CP006941.2	ISLgar4	IS6	Lactococcus garvieae	44.1	2.5
CP006941.2	ISAtc2	ISL3	Acidithiobacillus caldus	44.1	2.5
CP006941.2	ISRin1	IS5	Roseburia intestinalis	44.1	2.5
CP006941.2	ISMex30	IS630	Methylobacterium extorquens	44.1	2.5
CP006941.2	ISCARN110	IS91	Metagenomic data	44.1	2.5
CP006941.2	ISHar6	IS110	Herminiimonas arsenicoxydans	44.1	2.5
CP006941.2	ISCb4	IS3	Clostridium beijerinckii	44.1	2.5
CP006941.2	ISCfe1	IS607	Campylobacter fetus	44.1	2.5
CP006941.2	ISS1W	IS6	Lactococcus lactis	44.1	2.5
CP006941.2	IS1216V	IS6	Enterococcus sp.	44.1	2.5
CP006941.2	IS1216E	IS6	Enterococcus faecium	44.1	2.5
CP006941.2	IS1216	IS6	Enterococcus hirae	44.1	2.5
CP006941.2	ISLdl4	IS110	Lactobacillus delbrueckii	42.1	9.9
CP006941.2	ISAbe14	ISL3	Acinetobacter bereziniae	42.1	9.9
CP006941.2	TnDra1	Tn3	Deinococcus radiodurans	42.1	9.9
CP006941.2	ISPye55	IS1182	Paracoccus yeei	42.1	9.9
CP006941.2	ISPa87	IS21	Pseudomonas aeruginosa	42.1	9.9
CP006941.2	ISPsy41	IS21	Pseudomonas syringae	42.1	9.9
CP006941.2	ISCldi2	IS1595	Clostridium disporicum	42.1	9.9
CP006941.2	ISLca5	IS1595	Lactobacillus casei	42.1	9.9
CP006941.2	ISEc62	IS21	Escherichia coli	42.1	9.9
CP006941.2	ISCco2	IS1595	Campylobacter coli	42.1	9.9
CP006941.2	ISH34	IS200/IS605	Halobacterium salinarum	42.1	9.9
CP006941.2	ISCysp25	ISKra4	Cyanothece sp.	42.1	9.9
CP006941.2	ISEc51	ISKra4	Escherichia sp.	42.1	9.9
CP006941.2	ISGte1	IS256	Gordonia terrae	42.1	9.9
CP006941.2	ISPa37	IS30	Pseudomonas aeruginosa	42.1	9.9
CP006941.2	ISCja2	IS4	Cellvibrio japonicus	42.1	9.9
CP006941.2	ISAco1	IS1182	Anaerostipes coli	42.1	9.9
CP006941.2	ISDol1	ISNCY	Desulfococcus oleovorans	42.1	9.9
CP006941.2	ISBco3	IS5	Bacillus coagulans	42.1	9.9
CP006941.2	ISVbsp2	IS5	Magnetic vibrio	42.1	9.9
CP006941.2	ISBco2	IS1380	Bacillus coagulans	42.1	9.9
CP006941.2	ISMex18	IS630	Methylobacterium extorquens	42.1	9.9
CP006941.2	ISAcma17	IS5	Acaryochloris marina	42.1	9.9
CP006941.2	ISAzo26	IS91	Azoarcus sp.	42.1	9.9
CP006941.2	ISYps3	Tn3	Yersinia pseudotuberculosis	42.1	9.9
CP006941.2	ISCpe7	IS6	Clostridium perfringens	42.1	9.9
CP006941.2	IS621	IS110	Escherichia coli	42.1	9.9
CP006941.2	ISApr4	IS1595	Alpha proteobacterium	42.1	9.9
CP006941.2	ISCro1	IS66	Citrobacter rodentium	42.1	9.9
CP006941.2	ISCac2	IS1595	Clostridium acetobutylicum	42.1	9.9
CP006941.2	ISVvu4	IS481	Vibrio vulnificus	42.1	9.9
CP006941.2	ISBth5	IS4	Bacillus thuringiensis	42.1	9.9
CP006941.2	ISPpr8	IS110	Photobacterium profundum	42.1	9.9
CP006941.2	ISSpo3	IS1595	Silicibacter pomeroyi	42.1	9.9
CP006941.2	ISvMimi_1	IS607	Mimivirus	42.1	9.9
CP006941.2	IS231L	IS4	Bacillus anthracis	42.1	9.9
CP006941.2	ISMma1	ISH3	Methanosarcina mazei	42.1	9.9
CP006941.2	ISPpu13	IS66	Pseudomonas putida	42.1	9.9
CP006941.2	ISSc1	IS30	Spiroplasma citri	42.1	9.9
CP006941.2	ISBt2	IS3	Bacillus thuringiensis	42.1	9.9
CP006941.2	ISA0963-1	IS481	Archaeoglobus fulgidus	42.1	9.9
CP006941.2	IS431R	IS6	Staphylococcus aureus	42.1	9.9
CP006941.2	IS431mec	IS6	Staphylococcus aureus	42.1	9.9
CP006941.2	IS431L	IS6	Staphylococcus aureus	42.1	9.9
CP006941.2	IS257R1	IS6	Staphylococcus aureus	42.1	9.9
CP006941.2	IS257-1	IS6	Staphylococcus aureus	42.1	9.9
CP006941.2	IS200H	IS200/IS605	Salmonella abortusovis	42.1	9.9
CP006941.2	IS200F	IS200/IS605	Salmonella typhimurium	42.1	9.9
CP006941.2	IS200	IS200/IS605	Salmonella typhimurium	42.1	9.9
CP006941.2	IS257R2	IS6	Staphylococcus aureus	42.1	9.9

## Sheet: E681
Contig	Sequences producing significant alignments	IS family	Origin	Score（bits）	E-value
CP000154.2	MICBce5	IS4	Bacillus cereus	412	2e-111
CP000154.2	MICBce6	IS4	Bacillus cereus	412	2e-111
CP000154.2	MICBce3	IS4	Bacillus cereus	218	7e-53
CP000154.2	MICBce2	IS4	Bacillus cereus	206	3e-49
CP000154.2	MICBan1	IS4	Bacillus anthracis	194	1e-45
CP000154.2	MICBth1	IS4	Bacillus thuringiensis	180	2e-41
CP000154.2	ISBsu1	IS3	Bacillus subtilis	151	1e-32
CP000154.2	MICBce1	IS4	Bacillus cereus	105	7e-19
CP000154.2	ISErh1	IS3	Erysipelothrix rhusiopathiae	97.6	2e-16
CP000154.2	IS655	IS3	Bacillus halodurans	83.8	3e-12
CP000154.2	ISSmi2	IS1182	Streptococcus mitis	79.8	4e-11
CP000154.2	ISBspe1	IS1182	Bacillus pseudofirmus	71.9	1e-08
CP000154.2	ISClsp1	IS3	Clostridium sp.	71.9	1e-08
CP000154.2	ISEch2	IS3	Dickeya dadantii	69.9	4e-08
CP000154.2	ISHahy2	IS3	Halanaerobium hydrogeniformans	67.9	2e-07
CP000154.2	ISHaha5	IS110	Halobacillus halophilus	65.9	6e-07
CP000154.2	IS658	IS30	Bacillus halodurans	65.9	6e-07
CP000154.2	IS1182	IS1182	Staphylococcus aureus	60	4e-05
CP000154.2	ISArsp6	Tn3	Arthrobacter sp.	54	0.002
CP000154.2	ISSau3	IS1182	Staphylococcus aureus	54	0.002
CP000154.2	ISEfa8	IS3	Enterococcus faecium	54	0.002
CP000154.2	ISPsy43	IS66	Pseudomonas syringae	52	0.009
CP000154.2	ISBpl1	IS5	Bacteroides plebeius	52	0.009
CP000154.2	ISBma2	IS1182	Burkholderia mallei	52	0.009
CP000154.2	ISMsp1	IS1182	Microscilla sp.	52	0.009
CP000154.2	ISStin8	IS1182	Streptococcus iniae	50.1	0.036
CP000154.2	ISPaen4	IS1595	Paenibacillus sp.	50.1	0.036
CP000154.2	ISGho1	IS1182	Grimontia hollisae	50.1	0.036
CP000154.2	ISBmu6	IS3	Burkholderia multivorans	50.1	0.036
CP000154.2	ISBcen16	IS3	Burkholderia cenocepacia	50.1	0.036
CP000154.2	ISGlo6	IS3	Geobacter lovleyi	48.1	0.14
CP000154.2	ISYen4	IS1182	Yersinia enterocolitica	48.1	0.14
CP000154.2	ISLac1	IS1182	Lactobacillus acidophilus	48.1	0.14
CP000154.2	ISBcen10	IS3	Burkholderia cenocepacia	48.1	0.14
CP000154.2	ISLmo6	IS30	Listeria monocytogenes	46.1	0.57
CP000154.2	ISHahy11	IS30	Halanaerobium hydrogeniformans	46.1	0.57
CP000154.2	ISSag12	IS3	Streptococcus agalactiae	46.1	0.57
CP000154.2	ISBce1	IS1182	Bacillus cereus	46.1	0.57
CP000154.2	ISClte1	IS3	Clostridium tetani	46.1	0.57
CP000154.2	ISPs1	IS5	Pseudomonas syringae	46.1	0.57
CP000154.2	IS1485	IS3	Enterococcus faecium	46.1	0.57
CP000154.2	ISBli29	ISNCY	Brevibacterium linens	44.1	2.3
CP000154.2	ISSko1	IS110	Stenotrophomonas koreensis	44.1	2.3
CP000154.2	ISSgr2	IS5	Streptomyces griseus	44.1	2.3
CP000154.2	ISMno5	ISL3	Methylobacterium nodulans	44.1	2.3
CP000154.2	ISTte1	IS1182	Thermoanaerobacter tengcongensis	44.1	2.3
CP000154.2	ISBfun3	IS1182	Burkholderia fungorum	44.1	2.3
CP000154.2	ISBthe2	IS1182	Bacteroides thetaiotaomicron	44.1	2.3
CP000154.2	ISSep1	IS1182	Staphylococcus epidermidis	44.1	2.3
CP000154.2	ISCARN110	IS91	Metagenomic data	44.1	2.3
CP000154.2	ISAisp4	IS110	Acidovorax sp.	44.1	2.3
CP000154.2	ISSoc13	IS5	Synechococcus sp.	44.1	2.3
CP000154.2	ISSth6	IS3	Streptococcus thermophilus	44.1	2.3
CP000154.2	ISSmu1	IS3	Streptococcus mutans	44.1	2.3
CP000154.2	ISRme12	IS3	Ralstonia metallidurans	44.1	2.3
CP000154.2	ISSis1	IS6	Sulfolobus islandicus	44.1	2.3
CP000154.2	ISCfe1	IS607	Campylobacter fetus	44.1	2.3
CP000154.2	IS869	IS5	Agrobacterium tumefaciens	44.1	2.3
CP000154.2	IS663	IS1182	Bacillus halodurans	44.1	2.3
CP000154.2	IS1236	IS3	Acinetobacter calcoaceticus	44.1	2.3
CP000154.2	ISAbe17	IS3	Acinetobacter bereziniae	42.1	8.9
CP000154.2	ISAbe14	ISL3	Acinetobacter bereziniae	42.1	8.9
CP000154.2	ISLgu1	IS1595	Lysobacter gummosus	42.1	8.9
CP000154.2	ISVa16	IS4	Vibrio anguillarum	42.1	8.9
CP000154.2	ISPch1	IS1595	Pontibacillus chungwhensis	42.1	8.9
CP000154.2	ISEc62	IS21	Escherichia coli	42.1	8.9
CP000154.2	ISHaha9	IS200/IS605	Halobacillus halophilus	42.1	8.9
CP000154.2	ISGte1	IS256	Gordonia terrae	42.1	8.9
CP000154.2	ISAnsp14	IS256	Anaeromyxobacter sp.	42.1	8.9
CP000154.2	ISCsa6	IS481	Caldicellulosiruptor saccharolyticus	42.1	8.9
CP000154.2	ISBth10	IS3	Bacillus thuringiensis	42.1	8.9
CP000154.2	ISBce19	IS3	Bacillus cereus	42.1	8.9
CP000154.2	ISBce18	IS3	Bacillus cereus	42.1	8.9
CP000154.2	ISBth167	IS3	Bacillus thuringiensis	42.1	8.9
CP000154.2	ISOih1	IS1182	Oceanobacillus iheyensis	42.1	8.9
CP000154.2	ISAzba5	IS5	Azospirillum brasilense	42.1	8.9
CP000154.2	ISMex18	IS630	Methylobacterium extorquens	42.1	8.9
CP000154.2	ISCth8	IS110	Clostridium thermocellum	42.1	8.9
CP000154.2	ISApr4	IS1595	Alpha proteobacterium	42.1	8.9
CP000154.2	ISCro1	IS66	Citrobacter rodentium	42.1	8.9
CP000154.2	ISCac2	IS1595	Clostridium acetobutylicum	42.1	8.9
CP000154.2	ISXc8	IS3	Xanthomonas campestris	42.1	8.9
CP000154.2	ISVisp3	IS3	Vibrio splendidus	42.1	8.9
CP000154.2	ISRba3	IS4	Rhodopirellula baltica	42.1	8.9
CP000154.2	ISHor2	ISLre2	Halothermothrix orenii	42.1	8.9
CP000154.2	ISBth5	IS4	Bacillus thuringiensis	42.1	8.9
CP000154.2	ISSpo3	IS1595	Silicibacter pomeroyi	42.1	8.9
CP000154.2	ISBcen9	IS3	Burkholderia cenocepacia	42.1	8.9
CP000154.2	ISSau4	IS3	Staphylococcus aureus	42.1	8.9
CP000154.2	ISPlu7	IS5	Photorhabdus luminescens	42.1	8.9
CP000154.2	ISSau1	IS30	Staphylococcus aureus	42.1	8.9
CP000154.2	IS231L	IS4	Bacillus anthracis	42.1	8.9
CP000154.2	ISMma1	ISH3	Methanosarcina mazei	42.1	8.9
CP000154.2	ISPpu13	IS66	Pseudomonas putida	42.1	8.9
CP000154.2	ISA0963-1	IS481	Archaeoglobus fulgidus	42.1	8.9
CP000154.2	IS431R	IS6	Staphylococcus aureus	42.1	8.9
CP000154.2	IS431mec	IS6	Staphylococcus aureus	42.1	8.9
CP000154.2	IS431L	IS6	Staphylococcus aureus	42.1	8.9
CP000154.2	IS257R1	IS6	Staphylococcus aureus	42.1	8.9
CP000154.2	IS257-1	IS6	Staphylococcus aureus	42.1	8.9
CP000154.2	IS150	IS3	Escherichia coli	42.1	8.9
CP000154.2	IS257R2	IS6	Staphylococcus aureus	42.1	8.9
CP000154.2	IS103	IS3	Escherichia coli	42.1	8.9

## Sheet: HY96-2
Contig	Sequences producing significant alignments	IS family	Origin	Score（bits）	E-value
	ISBsu1	IS3	Bacillus subtilis	119	5e-23
	IS655	IS3	Bacillus halodurans	95.6	7e-16
	ISClsp1	IS3	Clostridium sp.	89.7	5e-14
	ISErh1	IS3	Erysipelothrix rhusiopathiae	83.8	3e-12
	ISHahy2	IS3	Halanaerobium hydrogeniformans	61.9	1e-05
	ISHaha5	IS110	Halobacillus halophilus	61.9	1e-05
	MICBce5	IS4	Bacillus cereus	56	0.0006
	MICBce6	IS4	Bacillus cereus	56	0.0006
	ISBth8	IS3	Bacillus thuringiensis	50.1	0.039
	ISKol9	IS3	Kosmotoga olearia	50.1	0.039
	ISBth1	IS3	Bacillus thuringiensis	48.1	0.15
	ISBt1	IS3	Bacillus thuringiensis	48.1	0.15
	ISBth19	IS1595	Bacillus thuringiensis	46.1	0.61
	ISAcas2	ISKra4	Acaryochloris sp.	46.1	0.61
	ISRosp6	IS5	Roseobacter sp.	46.1	0.61
	ISRpe1	IS481	Rickettsia peacockii	46.1	0.61
	ISMac12	IS1634	Methanosarcina acetivorans	46.1	0.61
	ISHahy11	IS30	Halanaerobium hydrogeniformans	44.1	2.4
	ISBli29	ISNCY	Brevibacterium linens	44.1	2.4
	ISEc62	IS21	Escherichia coli	44.1	2.4
	ISCysp21	IS701	Cyanothece sp.	44.1	2.4
	ISMno5	ISL3	Methylobacterium nodulans	44.1	2.4
	ISShwo4	ISL3	Shewanella woodyi	44.1	2.4
	ISSod18	IS256	Shewanella oneidensis	44.1	2.4
	ISLjo1	IS30	Lactobacillus johnsonii	44.1	2.4
	ISMbov5	IS1634	Mycoplasma bovis	42.1	9.5
	ISCldi2	IS1595	Clostridium disporicum	42.1	9.5
	ISBce20	IS1595	Bacillus cereus	42.1	9.5
	ISSpn11	IS3	Streptococcus pneumoniae	42.1	9.5
	MICBce2	IS4	Bacillus cereus	42.1	9.5
	ISBj11	IS21	Bradyrhizobium japonicum	42.1	9.5
	ISPsesp1	ISAs1	Pseudoalteromonas sp.	42.1	9.5
	ISCja2	IS4	Cellvibrio japonicus	42.1	9.5
	ISCsa2	IS256	Caldicellulosiruptor saccharolyticus	42.1	9.5
	ISPpa7	IS66	Paracoccus pantotrophus	42.1	9.5
	ISDol1	ISNCY	Desulfococcus oleovorans	42.1	9.5
	ISArsp6	Tn3	Arthrobacter sp.	42.1	9.5
	ISLar4	IS1380	Lentisphaera araneosa	42.1	9.5
	ISCARN116	IS3	Metagenomic data	42.1	9.5
	ISSpu13	ISAs1	Shewanella putrefaciens	42.1	9.5
	ISAfe4	IS66	Acidithiobacillus ferrooxidans	42.1	9.5
	ISCpe7	IS6	Clostridium perfringens	42.1	9.5
	ISDge15	IS6	Deinococcus geothermalis	42.1	9.5
	ISRta3	IS110	Ralstonia taiwanensis	42.1	9.5
	ISSpr2	IS3	Serratia proteamaculans	42.1	9.5
	ISEam1	IS3	Erwinia amylovora	42.1	9.5
	ISBth5	IS4	Bacillus thuringiensis	42.1	9.5
	ISSpo3	IS1595	Silicibacter pomeroyi	42.1	9.5
	IS943	IS4	Bacteroides fragilis	42.1	9.5
	ISSau4	IS3	Staphylococcus aureus	42.1	9.5
	ISSm1	IS110	Serratia marcescens	42.1	9.5
	IS231L	IS4	Bacillus anthracis	42.1	9.5
	ISSe1	ISAs1	Salmonella enterica	42.1	9.5
	ISFn1	IS91	Fusobacterium necrophorum	42.1	9.5
	IS431R	IS6	Staphylococcus aureus	42.1	9.5
	IS431mec	IS6	Staphylococcus aureus	42.1	9.5
	IS431L	IS6	Staphylococcus aureus	42.1	9.5
	IS257R1	IS6	Staphylococcus aureus	42.1	9.5
	IS257-1	IS6	Staphylococcus aureus	42.1	9.5
	IS257R2	IS6	Staphylococcus aureus	42.1	9.5

## Sheet: J
Contig	Sequences producing significant alignments	IS family	Origin	Score（bits）	E-value
CP015423.1	ISBsu1	IS3	Bacillus subtilis	139	5e-29
CP015423.1	ISPaen4	IS1595	Paenibacillus sp.	85.7	7e-13
CP015423.1	ISErh1	IS3	Erysipelothrix rhusiopathiae	71.9	1e-08
CP015423.1	TnDra1	Tn3	Deinococcus radiodurans	67.9	2e-07
CP015423.1	KIS	ISNCY	Lactobacillus delbrueckii	63.9	3e-06
CP015423.1	ISBpl1	IS5	Bacteroides plebeius	60	4e-05
CP015423.1	MICBce6	IS4	Bacillus cereus	58	0.0002
CP015423.1	ISBma2	IS1182	Burkholderia mallei	56	0.0006
CP015423.1	ISArsp6	Tn3	Arthrobacter sp.	54	0.002
CP015423.1	ISTte1	IS1182	Thermoanaerobacter tengcongensis	52	0.01
CP015423.1	ISCb4	IS3	Clostridium beijerinckii	52	0.01
CP015423.1	ISEisp1	IS1595	Eikenella sp.	50.1	0.039
CP015423.1	ISCco2	IS1595	Campylobacter coli	50.1	0.039
CP015423.1	ISBth8	IS3	Bacillus thuringiensis	50.1	0.039
CP015423.1	ISBth1	IS3	Bacillus thuringiensis	48.1	0.15
CP015423.1	ISBt1	IS3	Bacillus thuringiensis	48.1	0.15
CP015423.1	ISBusp6	IS1634	Burkholderia sp.	46.1	0.61
CP015423.1	ISHahy11	IS30	Halanaerobium hydrogeniformans	46.1	0.61
CP015423.1	ISBsp6	IS1595	Bacillus sp.	46.1	0.61
CP015423.1	ISGho1	IS1182	Grimontia hollisae	46.1	0.61
CP015423.1	ISCpe6	IS3	Clostridium perfringens	46.1	0.61
CP015423.1	ISFjo2	IS3	Flavobacterium johnsoniae	46.1	0.61
CP015423.1	ISClte1	IS3	Clostridium tetani	46.1	0.61
CP015423.1	ISAba45	IS3	Acinetobacter baumannii	44.1	2.4
CP015423.1	ISBli29	ISNCY	Brevibacterium linens	44.1	2.4
CP015423.1	ISCca6	IS1634	Candidatus Cardinium	44.1	2.4
CP015423.1	ISBspe1	IS1182	Bacillus pseudofirmus	44.1	2.4
CP015423.1	ISNpu13	Tn3	Nostoc punctiforme	44.1	2.4
CP015423.1	ISAtc2	ISL3	Acidithiobacillus caldus	44.1	2.4
CP015423.1	ISAisp4	IS110	Acidovorax sp.	44.1	2.4
CP015423.1	ISBse1	IS1595	Bacillus selenitireducens	44.1	2.4
CP015423.1	ISNwi2	IS1595	Nitrobacter winogradskyi	44.1	2.4
CP015423.1	ISSis1	IS6	Sulfolobus islandicus	44.1	2.4
CP015423.1	ISAbe14	ISL3	Acinetobacter bereziniae	42.1	9.5
CP015423.1	ISCldi2	IS1595	Clostridium disporicum	42.1	9.5
CP015423.1	ISSsu8	IS481	Streptococcus suis	42.1	9.5
CP015423.1	ISLca5	IS1595	Lactobacillus casei	42.1	9.5
CP015423.1	ISBsu3	IS1595	Bacillus subtilis	42.1	9.5
CP015423.1	ISAlde2	IS21	Alicycliphilus denitrificans	42.1	9.5
CP015423.1	ISVa16	IS4	Vibrio anguillarum	42.1	9.5
CP015423.1	ISPdo1	IS1595	Planococcus donghaensis	42.1	9.5
CP015423.1	ISPch1	IS1595	Pontibacillus chungwhensis	42.1	9.5
CP015423.1	ISEc62	IS21	Escherichia coli	42.1	9.5
CP015423.1	ISHaha9	IS200/IS605	Halobacillus halophilus	42.1	9.5
CP015423.1	ISCca5	IS5	Cardinium endosymbiont	42.1	9.5
CP015423.1	ISH34	IS200/IS605	Halobacterium salinarum	42.1	9.5
CP015423.1	ISGte1	IS256	Gordonia terrae	42.1	9.5
CP015423.1	ISWpi4	IS481	Wolbachia pipientis	42.1	9.5
CP015423.1	ISSulsp1	IS5	Sulfurihydrogenibium sp.	42.1	9.5
CP015423.1	ISCsa6	IS481	Caldicellulosiruptor saccharolyticus	42.1	9.5
CP015423.1	ISRle11	IS1182	Rhizobium leguminosarum	42.1	9.5
CP015423.1	ISBcy1	IS1182	Bacillus cytotoxicus	42.1	9.5
CP015423.1	ISBfun3	IS1182	Burkholderia fungorum	42.1	9.5
CP015423.1	ISKpn10	IS3	Klebsiella pneumoniae	42.1	9.5
CP015423.1	ISCpe7	IS6	Clostridium perfringens	42.1	9.5
CP015423.1	ISApr4	IS1595	Alpha proteobacterium	42.1	9.5
CP015423.1	ISAzvi12	IS110	Azotobacter vinelandii	42.1	9.5
CP015423.1	ISVvu4	IS481	Vibrio vulnificus	42.1	9.5
CP015423.1	ISSwo1	IS3	Syntrophomonas wolfei	42.1	9.5
CP015423.1	ISClsp1	IS3	Clostridium sp.	42.1	9.5
CP015423.1	ISRba3	IS4	Rhodopirellula baltica	42.1	9.5
CP015423.1	ISCps9	IS3	Colwellia psychrerythraea	42.1	9.5
CP015423.1	ISHor2	ISLre2	Halothermothrix orenii	42.1	9.5
CP015423.1	ISBth5	IS4	Bacillus thuringiensis	42.1	9.5
CP015423.1	ISSpo3	IS1595	Silicibacter pomeroyi	42.1	9.5
CP015423.1	ISBcen9	IS3	Burkholderia cenocepacia	42.1	9.5
CP015423.1	IS231L	IS4	Bacillus anthracis	42.1	9.5
CP015423.1	ISMma1	ISH3	Methanosarcina mazei	42.1	9.5
CP015423.1	ISPsy13	IS3	Pseudomonas syringae	42.1	9.5
CP015423.1	ISMhp1	IS1634	Mycoplasma hyopneumoniae	42.1	9.5
CP015423.1	ISA0963-1	IS481	Archaeoglobus fulgidus	42.1	9.5
CP015423.1	IS870	IS630	Agrobacterium vitis	42.1	9.5
CP015423.1	ISMco3	IS701	Methanosaeta concilii	42.1	9.5
CP015423.1	IS5377	IS4	Bacillus stearothermophilus	42.1	9.5

## Sheet: M1
Contig	Sequences producing significant alignments	IS family	Origin	Score（bits）	E-value
	MICBce5	IS4	Bacillus cereus	1352	0
	MICBce6	IS4	Bacillus cereus	1352	0
	MICBth1	IS4	Bacillus thuringiensis	1259	0
	MICBce2	IS4	Bacillus cereus	1247	0
	MICBce1	IS4	Bacillus cereus	1229	0
	MICBce3	IS4	Bacillus cereus	1219	0
	MICBan1	IS4	Bacillus anthracis	1156	0
	ISPaen4	IS1595	Paenibacillus sp.	196	3e-46
	ISBth19	IS1595	Bacillus thuringiensis	83.8	3e-12
	TnBth2	Tn3	Bacillus thuringiensis	73.8	3e-09
	ISBth4	IS4	Bacillus thuringiensis	60	4e-05
	ISBsp6	IS1595	Bacillus sp.	56	0.0006
	ISBce18	IS3	Bacillus cereus	56	0.0006
	ISHaha5	IS110	Halobacillus halophilus	54	0.003
	ISNpu13	Tn3	Nostoc punctiforme	54	0.003
	Tn4430	Tn3	Bacillus thuringiensis	52	0.01
	ISBce7	IS4	Bacillus cereus	52	0.01
	IS231Y	IS4	Bacillus cereus	52	0.01
	ISCco2	IS1595	Campylobacter coli	50.1	0.04
	ISBth8	IS3	Bacillus thuringiensis	50.1	0.04
	ISBce5	IS4	Bacillus cereus	50.1	0.04
	ISEch2	IS3	Dickeya dadantii	48.1	0.16
	ISPch1	IS1595	Pontibacillus chungwhensis	48.1	0.16
	ISAcsp3	IS3	Acinetobacter sp.	48.1	0.16
	ISBsph1	IS200/IS605	Bacillus sphaericus	48.1	0.16
	ISDha6	IS3	Desulfitobacterium hafniense	48.1	0.16
	ISBth1	IS3	Bacillus thuringiensis	48.1	0.16
	ISBt1	IS3	Bacillus thuringiensis	48.1	0.16
	IS1236	IS3	Acinetobacter calcoaceticus	48.1	0.16
	TnXo19	Tn3	Xanthomonas oryzae	46.1	0.62
	ISTde1	ISNCY	Treponema denticola	46.1	0.62
	ISCARN105	IS3	Metagenomic data	46.1	0.62
	ISAisp4	IS110	Acidovorax sp.	46.1	0.62
	ISAfe5	IS3	Acidithiobacillus ferrooxidans	46.1	0.62
	ISMac25	IS1	Methanosarcina acetivorans	46.1	0.62
	ISBce14	IS3	Bacillus cereus	46.1	0.62
	ISCpe6	IS3	Clostridium perfringens	46.1	0.62
	ISFjo2	IS3	Flavobacterium johnsoniae	46.1	0.62
	ISBps1	IS3	Burkholderia pseudomallei	46.1	0.62
	ISBce8	IS4	Bacillus cereus	46.1	0.62
	ISMac12	IS1634	Methanosarcina acetivorans	46.1	0.62
	ISClte1	IS3	Clostridium tetani	46.1	0.62
	IS1221I	IS3	Mycoplasma hyopneumoniae	46.1	0.62
	IS1221H	IS3	Mycoplasma hyopneumoniae	46.1	0.62
	IS1221G	IS3	Mycoplasma hyorhinis	46.1	0.62
	IS1221F	IS3	Mycoplasma hyorhinis	46.1	0.62
	IS1221E	IS3	Mycoplasma hyopneumoniae	46.1	0.62
	IS1221C	IS3	Mycoplasma hyorhinis	46.1	0.62
	IS1221A	IS3	Mycoplasma hyorhinis	46.1	0.62
	ISMbov5	IS1634	Mycoplasma bovis	44.1	2.4
	ISHahy11	IS30	Halanaerobium hydrogeniformans	44.1	2.4
	ISCst1	ISLre2	Cylindrospermum stagnale	44.1	2.4
	ISSgr2	IS5	Streptomyces griseus	44.1	2.4
	ISEfa12	IS1182	Enterococcus faecium	44.1	2.4
	ISMno5	ISL3	Methylobacterium nodulans	44.1	2.4
	ISArsp6	Tn3	Arthrobacter sp.	44.1	2.4
	ISCb4	IS3	Clostridium beijerinckii	44.1	2.4
	ISSod18	IS256	Shewanella oneidensis	44.1	2.4
	ISBlo2	IS21	Bifidobacterium longum	44.1	2.4
	ISMbov8	IS1634	Mycoplasma bovis	42.1	9.7
	TnBth3	Tn3	Bacillus thuringiensis	42.1	9.7
	ISAcpr1	IS1595	Acidihalobacter prosperus	42.1	9.7
	ISPa65	IS21	Pseudomonas aeruginosa	42.1	9.7
	ISAlisp1	IS21	Alicycliphilus sp.	42.1	9.7
	ISPgo1	IS1595	Psychroflexus gondwanensis	42.1	9.7
	ISBce20	IS1595	Bacillus cereus	42.1	9.7
	ISSpn11	IS3	Streptococcus pneumoniae	42.1	9.7
	ISMmi1	IS5	Methanobrevibacter millerae	42.1	9.7
	ISShdy2	IS66	Shigella dysenteriae	42.1	9.7
	ISH34	IS200/IS605	Halobacterium salinarum	42.1	9.7
	ISHvo10	IS110	Haloferax volcanii	42.1	9.7
	ISFsi1	IS1380	Flexistipes sinusarabici	42.1	9.7
	ISBeg3	ISKra4	Beggiatoa sp.	42.1	9.7
	ISBsu1	IS3	Bacillus subtilis	42.1	9.7
	ISAba17	IS66	Acinetobacter baumannii	42.1	9.7
	ISPbe2	IS5	Paracoccus bengalensis	42.1	9.7
	ISBspe1	IS1182	Bacillus pseudofirmus	42.1	9.7
	ISFac11	IS200/IS605	Ferroplasma acidarmanus	42.1	9.7
	ISRob1	IS66	Ruminococcus obeum	42.1	9.7
	ISCARN36	IS110	Metagenomic data	42.1	9.7
	ISAfe4	IS66	Acidithiobacillus ferrooxidans	42.1	9.7
	ISCpe7	IS6	Clostridium perfringens	42.1	9.7
	ISPlsp1	IS3	Polynucleobacter sp.	42.1	9.7
	ISSau8	ISL3	Staphylococcus aureus	42.1	9.7
	ISVch4	IS3	Vibrio cholerae	42.1	9.7
	ISRle5	IS3	Rhizobium leguminosarum	42.1	9.7
	ISSpo3	IS1595	Silicibacter pomeroyi	42.1	9.7
	IS943	IS4	Bacteroides fragilis	42.1	9.7
	ISAba125	IS30	Acinetobacter baumannii	42.1	9.7
	ISSm1	IS110	Serratia marcescens	42.1	9.7
	ISMma1	ISH3	Methanosarcina mazei	42.1	9.7
	ISAba1	IS4	Acinetobacter baumannii	42.1	9.7
	ISBsm1	IS701	Bacillus smithii	42.1	9.7
	ISC1041	IS30	Sulfolobus solfataricus	42.1	9.7

## Sheet: Sb3-1
Contig	Sequences producing significant alignments	IS family	Origin	Score（bits）	E-value
CP010268.1	MICBce5	IS4	Bacillus cereus	1352	0
CP010268.1	MICBce6	IS4	Bacillus cereus	1352	0
CP010268.1	MICBth1	IS4	Bacillus thuringiensis	1259	0
CP010268.1	MICBce2	IS4	Bacillus cereus	1247	0
CP010268.1	MICBce1	IS4	Bacillus cereus	1229	0
CP010268.1	MICBce3	IS4	Bacillus cereus	1219	0
CP010268.1	MICBan1	IS4	Bacillus anthracis	1156	0
CP010268.1	ISPaen4	IS1595	Paenibacillus sp.	190	2e-44
CP010268.1	ISBth19	IS1595	Bacillus thuringiensis	91.7	1e-14
CP010268.1	TnBth2	Tn3	Bacillus thuringiensis	73.8	3e-09
CP010268.1	ISPaen2	IS5	Paenibacillus sp.	61.9	1e-05
CP010268.1	ISBth4	IS4	Bacillus thuringiensis	60	4e-05
CP010268.1	ISBce7	IS4	Bacillus cereus	58	0.0002
CP010268.1	ISBsp6	IS1595	Bacillus sp.	56	0.0006
CP010268.1	ISBco3	IS5	Bacillus coagulans	56	0.0006
CP010268.1	ISBce18	IS3	Bacillus cereus	56	0.0006
CP010268.1	ISHaha5	IS110	Halobacillus halophilus	54	0.002
CP010268.1	ISTte1	IS1182	Thermoanaerobacter tengcongensis	54	0.002
CP010268.1	ISBpl1	IS5	Bacteroides plebeius	52	0.01
CP010268.1	ISBma2	IS1182	Burkholderia mallei	52	0.01
CP010268.1	IS231Y	IS4	Bacillus cereus	52	0.01
CP010268.1	ISCco2	IS1595	Campylobacter coli	50.1	0.038
CP010268.1	ISCph12	IS5	Chlorobium phaeobacteroides	50.1	0.038
CP010268.1	ISBth8	IS3	Bacillus thuringiensis	50.1	0.038
CP010268.1	ISBce5	IS4	Bacillus cereus	50.1	0.038
CP010268.1	TnXo19	Tn3	Xanthomonas oryzae	48.1	0.15
CP010268.1	ISBsph1	IS200/IS605	Bacillus sphaericus	48.1	0.15
CP010268.1	ISBse1	IS1595	Bacillus selenitireducens	48.1	0.15
CP010268.1	ISBth1	IS3	Bacillus thuringiensis	48.1	0.15
CP010268.1	ISBt1	IS3	Bacillus thuringiensis	48.1	0.15
CP010268.1	ISTde1	ISNCY	Treponema denticola	46.1	0.59
CP010268.1	ISMac25	IS1	Methanosarcina acetivorans	46.1	0.59
CP010268.1	ISBce8	IS4	Bacillus cereus	46.1	0.59
CP010268.1	ISMac12	IS1634	Methanosarcina acetivorans	46.1	0.59
CP010268.1	ISMbov5	IS1634	Mycoplasma bovis	44.1	2.3
CP010268.1	ISHahy11	IS30	Halanaerobium hydrogeniformans	44.1	2.3
CP010268.1	ISCst1	ISLre2	Cylindrospermum stagnale	44.1	2.3
CP010268.1	ISSgr2	IS5	Streptomyces griseus	44.1	2.3
CP010268.1	ISEfa12	IS1182	Enterococcus faecium	44.1	2.3
CP010268.1	ISRin1	IS5	Roseburia intestinalis	44.1	2.3
CP010268.1	ISMno5	ISL3	Methylobacterium nodulans	44.1	2.3
CP010268.1	ISArsp6	Tn3	Arthrobacter sp.	44.1	2.3
CP010268.1	ISSmu1	IS3	Streptococcus mutans	44.1	2.3
CP010268.1	ISSod18	IS256	Shewanella oneidensis	44.1	2.3
CP010268.1	IS943	IS4	Bacteroides fragilis	44.1	2.3
CP010268.1	ISBlo2	IS21	Bifidobacterium longum	44.1	2.3
CP010268.1	ISM1	ISNCY	Methanobrevibacter smithii	44.1	2.3
CP010268.1	ISMbov8	IS1634	Mycoplasma bovis	42.1	9.2
CP010268.1	ISAcpr1	IS1595	Acidihalobacter prosperus	42.1	9.2
CP010268.1	ISPa65	IS21	Pseudomonas aeruginosa	42.1	9.2
CP010268.1	ISAlisp1	IS21	Alicycliphilus sp.	42.1	9.2
CP010268.1	ISPgo1	IS1595	Psychroflexus gondwanensis	42.1	9.2
CP010268.1	ISBce20	IS1595	Bacillus cereus	42.1	9.2
CP010268.1	ISSpn11	IS3	Streptococcus pneumoniae	42.1	9.2
CP010268.1	ISMmi1	IS5	Methanobrevibacter millerae	42.1	9.2
CP010268.1	ISBj11	IS21	Bradyrhizobium japonicum	42.1	9.2
CP010268.1	ISH34	IS200/IS605	Halobacterium salinarum	42.1	9.2
CP010268.1	ISFsi1	IS1380	Flexistipes sinusarabici	42.1	9.2
CP010268.1	ISBsu1	IS3	Bacillus subtilis	42.1	9.2
CP010268.1	ISFac11	IS200/IS605	Ferroplasma acidarmanus	42.1	9.2
CP010268.1	ISDol1	ISNCY	Desulfococcus oleovorans	42.1	9.2
CP010268.1	ISRob1	IS66	Ruminococcus obeum	42.1	9.2
CP010268.1	ISKol5	IS256	Kosmotoga olearia	42.1	9.2
CP010268.1	ISKol1	IS21	Kosmotoga olearia	42.1	9.2
CP010268.1	ISBfun3	IS1182	Burkholderia fungorum	42.1	9.2
CP010268.1	ISAcma17	IS5	Acaryochloris marina	42.1	9.2
CP010268.1	ISCARN36	IS110	Metagenomic data	42.1	9.2
CP010268.1	ISCpe7	IS6	Clostridium perfringens	42.1	9.2
CP010268.1	ISArch16	ISAzo13	Uncultured archaeon	42.1	9.2
CP010268.1	ISPlsp1	IS3	Polynucleobacter sp.	42.1	9.2
CP010268.1	ISAba125	IS30	Acinetobacter baumannii	42.1	9.2
CP010268.1	ISSm1	IS110	Serratia marcescens	42.1	9.2
CP010268.1	ISMma1	ISH3	Methanosarcina mazei	42.1	9.2
CP010268.1	ISDeal1	IS66	Dethiobacter alkaliphilus	42.1	9.2
CP010268.1	ISLtaq1	IS3	Thermus aquaticus	42.1	9.2
CP010268.1	ISC1041	IS30	Sulfolobus solfataricus	42.1	9.2

## Sheet: SC2
Contig	Sequences producing significant alignments	IS family	Origin	Score（bits）	E-value
CP002213.2	MICBce5	IS4	Bacillus cereus	1352	0
CP002213.2	MICBce6	IS4	Bacillus cereus	1352	0
CP002213.2	MICBth1	IS4	Bacillus thuringiensis	1259	0
CP002213.2	MICBce2	IS4	Bacillus cereus	1247	0
CP002213.2	MICBce1	IS4	Bacillus cereus	1229	0
CP002213.2	MICBce3	IS4	Bacillus cereus	1219	0
CP002213.2	MICBan1	IS4	Bacillus anthracis	1156	0
CP002213.2	ISPaen4	IS1595	Paenibacillus sp.	196	3e-46
CP002213.2	ISBth19	IS1595	Bacillus thuringiensis	83.8	3e-12
CP002213.2	TnBth2	Tn3	Bacillus thuringiensis	73.8	3e-09
CP002213.2	ISBth4	IS4	Bacillus thuringiensis	60	4e-05
CP002213.2	ISBsp6	IS1595	Bacillus sp.	56	0.0006
CP002213.2	ISBce18	IS3	Bacillus cereus	56	0.0006
CP002213.2	ISHaha5	IS110	Halobacillus halophilus	54	0.002
CP002213.2	ISBce7	IS4	Bacillus cereus	52	0.01
CP002213.2	IS231Y	IS4	Bacillus cereus	52	0.01
CP002213.2	ISCco2	IS1595	Campylobacter coli	50.1	0.039
CP002213.2	ISBth8	IS3	Bacillus thuringiensis	50.1	0.039
CP002213.2	ISBce5	IS4	Bacillus cereus	50.1	0.039
CP002213.2	ISPch1	IS1595	Pontibacillus chungwhensis	48.1	0.15
CP002213.2	ISBsph1	IS200/IS605	Bacillus sphaericus	48.1	0.15
CP002213.2	ISBth1	IS3	Bacillus thuringiensis	48.1	0.15
CP002213.2	ISBt1	IS3	Bacillus thuringiensis	48.1	0.15
CP002213.2	TnXo19	Tn3	Xanthomonas oryzae	46.1	0.61
CP002213.2	ISTde1	ISNCY	Treponema denticola	46.1	0.61
CP002213.2	ISCARN105	IS3	Metagenomic data	46.1	0.61
CP002213.2	ISAisp4	IS110	Acidovorax sp.	46.1	0.61
CP002213.2	ISAfe5	IS3	Acidithiobacillus ferrooxidans	46.1	0.61
CP002213.2	ISMac25	IS1	Methanosarcina acetivorans	46.1	0.61
CP002213.2	ISBps1	IS3	Burkholderia pseudomallei	46.1	0.61
CP002213.2	ISBce8	IS4	Bacillus cereus	46.1	0.61
CP002213.2	ISMac12	IS1634	Methanosarcina acetivorans	46.1	0.61
CP002213.2	IS1221I	IS3	Mycoplasma hyopneumoniae	46.1	0.61
CP002213.2	IS1221H	IS3	Mycoplasma hyopneumoniae	46.1	0.61
CP002213.2	IS1221G	IS3	Mycoplasma hyorhinis	46.1	0.61
CP002213.2	IS1221F	IS3	Mycoplasma hyorhinis	46.1	0.61
CP002213.2	IS1221E	IS3	Mycoplasma hyopneumoniae	46.1	0.61
CP002213.2	IS1221C	IS3	Mycoplasma hyorhinis	46.1	0.61
CP002213.2	IS1221A	IS3	Mycoplasma hyorhinis	46.1	0.61
CP002213.2	ISMbov5	IS1634	Mycoplasma bovis	44.1	2.4
CP002213.2	ISHahy11	IS30	Halanaerobium hydrogeniformans	44.1	2.4
CP002213.2	ISCst1	ISLre2	Cylindrospermum stagnale	44.1	2.4
CP002213.2	ISSgr2	IS5	Streptomyces griseus	44.1	2.4
CP002213.2	ISEfa12	IS1182	Enterococcus faecium	44.1	2.4
CP002213.2	ISMno5	ISL3	Methylobacterium nodulans	44.1	2.4
CP002213.2	ISArsp6	Tn3	Arthrobacter sp.	44.1	2.4
CP002213.2	ISSod18	IS256	Shewanella oneidensis	44.1	2.4
CP002213.2	ISBlo2	IS21	Bifidobacterium longum	44.1	2.4
CP002213.2	ISMbov8	IS1634	Mycoplasma bovis	42.1	9.4
CP002213.2	ISAcpr1	IS1595	Acidihalobacter prosperus	42.1	9.4
CP002213.2	ISPa65	IS21	Pseudomonas aeruginosa	42.1	9.4
CP002213.2	ISAlisp1	IS21	Alicycliphilus sp.	42.1	9.4
CP002213.2	ISPgo1	IS1595	Psychroflexus gondwanensis	42.1	9.4
CP002213.2	ISBce20	IS1595	Bacillus cereus	42.1	9.4
CP002213.2	ISSpn11	IS3	Streptococcus pneumoniae	42.1	9.4
CP002213.2	ISMmi1	IS5	Methanobrevibacter millerae	42.1	9.4
CP002213.2	ISShdy2	IS66	Shigella dysenteriae	42.1	9.4
CP002213.2	ISH34	IS200/IS605	Halobacterium salinarum	42.1	9.4
CP002213.2	ISHvo10	IS110	Haloferax volcanii	42.1	9.4
CP002213.2	ISFsi1	IS1380	Flexistipes sinusarabici	42.1	9.4
CP002213.2	ISBsu1	IS3	Bacillus subtilis	42.1	9.4
CP002213.2	ISAba17	IS66	Acinetobacter baumannii	42.1	9.4
CP002213.2	ISPbe2	IS5	Paracoccus bengalensis	42.1	9.4
CP002213.2	ISBspe1	IS1182	Bacillus pseudofirmus	42.1	9.4
CP002213.2	ISFac11	IS200/IS605	Ferroplasma acidarmanus	42.1	9.4
CP002213.2	ISRob1	IS66	Ruminococcus obeum	42.1	9.4
CP002213.2	ISCARN36	IS110	Metagenomic data	42.1	9.4
CP002213.2	ISAfe4	IS66	Acidithiobacillus ferrooxidans	42.1	9.4
CP002213.2	ISCpe7	IS6	Clostridium perfringens	42.1	9.4
CP002213.2	ISPlsp1	IS3	Polynucleobacter sp.	42.1	9.4
CP002213.2	ISSau8	ISL3	Staphylococcus aureus	42.1	9.4
CP002213.2	ISRle5	IS3	Rhizobium leguminosarum	42.1	9.4
CP002213.2	ISSpo3	IS1595	Silicibacter pomeroyi	42.1	9.4
CP002213.2	IS943	IS4	Bacteroides fragilis	42.1	9.4
CP002213.2	ISAba125	IS30	Acinetobacter baumannii	42.1	9.4
CP002213.2	ISSm1	IS110	Serratia marcescens	42.1	9.4
CP002213.2	ISMma1	ISH3	Methanosarcina mazei	42.1	9.4
CP002213.2	ISAba1	IS4	Acinetobacter baumannii	42.1	9.4
CP002213.2	ISBsm1	IS701	Bacillus smithii	42.1	9.4
CP002213.2	ISC1041	IS30	Sulfolobus solfataricus	42.1	9.4

[truncated: 3 more sheets: SQR-21, YC0136, YC0573]
