# Supplementary material for: A Type I Restriction Modification System Influences Genomic Evolution Driven by Horizontal Gene Transfer in Paenibacillus polymyxa
Source: Front Microbiol. 2021 Aug 3;12:709571. doi: 10.3389/fmicb.2021.709571 (PMC8370563; doi:10.3389/fmicb.2021.709571)
Supplement: Supplementary file 7 [file Table_6.xlsx]

## Sheet: Sheet1
Strain	ID	Start	End	No.spacer	Dr_consensus
ATCC15970	一	一	一	一	一
YC0573	Crispr_1	2409761	2411284	22	GTCGCACTCTATATGAGTGCGTGGATTGAAAT
	Crispr_2	2420400	2420778	5	GTCGCACTCTGTATGGAGTGCGTGGATTGAAAT
	Crispr_3	2427332	2427766	6	GTCGCACTCTATATGAGTGCGTGGATTGAAAT
	Crispr_4	2428879	2429111	3	GTCGCACTCTATATGAGTGCGTGGATTGAAAT
YC0136	Crispr_1	646523	646650	2	GATAATTTTCTCACTAATTATGA
SQR-21	Crispr_1	2309202	2310838	24	GTCGCACTCTATATGAGTGCGTGGATTGAAAT
	Crispr_2	2319951	2321614	24	GTCGCACTCTGTATGGAGTGCGTGGATTGAAAT
SC2	Crispr_1	5292865	5292963	1	GCCGAGCGGCCTTGACCTCCGCGT
Sb3-1	Crispr_1	4063186	4063261	1	ATGCCAACAGACCCACGGTGACT
M1	Crispr_1	5429001	5429099	1	GCCGAGCGGCCTTGACCTCCGCGT
HY96-2	Crispr_1	4753030	4753122	1	AGCAGCATAGCTGCCCTTACACT
E681	Crispr_1	2134256	2134349	1	GTCGCACTCTACATGAGTGCGTGGAT
CR1	Crispr_1	2299613	2299916	4	GTCGCACTCTATATGAGTGCGTGGATTGAAAT
	Crispr_2	2309327	2309694	5	GTCGCACTCTGTATGGAGTGCGTGGATTGAAAT
	Crispr_3	2316293	2317198	13	GTCGCACTCTATATGAGTGCGTGGATTGAAAT
	Crispr_4	2318669	2319030	5	GTCGCACTCTATATGAGTGCGTGGATTGAAAT
	Crispr_5	5170703	5170794	1	TATATACAATAAAGTTGAGTTCT
CF05	Crispr_1	5269209	5270783	23	GTCGCACTCTATATGAGTGCGTGGATTGAAAT
	Crispr_2	5279895	5281695	26	GTCGCACTCTGTATGGAGTGCGTGGATTGAAAT
