# Supplementary material for: A Type I Restriction Modification System Influences Genomic Evolution Driven by Horizontal Gene Transfer in Paenibacillus polymyxa
Source: Front Microbiol. 2021 Aug 3;12:709571. doi: 10.3389/fmicb.2021.709571 (PMC8370563; doi:10.3389/fmicb.2021.709571)
Supplement: Supplementary file 8 [file Table_7.xlsx]

## Sheet: Sheet1
Strain	Name	Completeness	Length	Position	GC%	Total protein	Phage protein	Bacterial protein	Most common phage
ATCC 15970	P1	incomplete	22Kb	535417-557459	0.4459	22	9	0	PHAGE_Geobac_GBK2_NC_023612(3)
	P2	questionable	13.8Kb	561813-575613	0.4752	19	14	0	PHAGE_Entero_phiEf11_NC_013696(4)
	P3	incomplete	11.7Kb	576772-588472	0.4846	16	10	0	PHAGE_Clostr_phiCT453B_NC_029004(3)
	P4	incomplete	20.2Kb	1390962-1411179	0.4829	25	20	0	PHAGE_Bacill_BalMu_1_NC_030945(10)
	P5	incomplete	12.5Kb	1558953-1571461	0.4263	10	7	0	PHAGE_Thermu_OH2_NC_021784(2)
	P6	incomplete	17.2Kb	3355580-3372877	0.4295	17	12	0	PHAGE_Bacill_1_NC_009737(3)
	P7	incomplete	26.6Kb	3390408-3417039	0.422	27	19	0	PHAGE_Brevib_Jimmer1_NC_029104(2)
CF05	P1	incomplete	19.3Kb	4294656-4313995	0.4744	24	21	0	PHAGE_Bacill_BalMu_1_NC_030945(10)
CR1	P1	incomplete	20.2Kb	1206206-1226431	0.483	24	19	0	PHAGE_Bacill_BalMu_1_NC_030945(10)
	P2	intact	61.8Kb	1375551-1437404	0.4357	81	49	0	PHAGE_Brevib_Abouo_NC_029029(16)
	P3	questionable	39.3Kb	1542343-1581664	0.4025	32	32	0	PHAGE_Brevib_Jenst_NC_028805(29)
	P4	intact	21Kb	5207430-5228498	0.4745	27	21	0	PHAGE_Bacter_Lily_NC_028841(15)
	P5	incomplete	33.9Kb	5215954-5249866	0.4578	29	15	0	PHAGE_Paenib_PG1_NC_021558(5)
E681	P1	incomplete	20.4Kb	1178243-1198721	0.4831	24	19	0	PHAGE_Bacill_BalMu_1_NC_030945(10)
	P2	incomplete	16.5Kb	3354265-3370816	0.419	29	15	0	PHAGE_Brevib_Jimmer1_NC_029104(3)
HY96-2	P1	incomplete	23.3Kb	1271929-1295293	0.4674	29	23	0	PHAGE_Bacill_BalMu_1_NC_030945(10)
J	P1	incomplete	30.6Kb	250131-280797	0.4222	31	18	0	PHAGE_Brevib_Jenst_NC_028805(5)
	P2	incomplete	43.3Kb	274619-317929	0.4236	27	17	0	PHAGE_Brevib_Jimmer1_NC_029104(2)
	P3	questionable	39.3Kb	3775666-3814978	0.3975	22	14	0	PHAGE_Bacill_WBeta_NC_007734(2)
	P4	incomplete	22.9Kb	4129684-4152584	0.4735	31	22	0	PHAGE_Bacill_BalMu_1_NC_030945(10)
	P5	intact	37.2Kb	4507538-4544774	0.4452	30	26	0	PHAGE_Geobac_GBSV1_NC_008376(13)
M1	P1	incomplete	21.2Kb	1294822-1316070	0.4643	26	19	0	PHAGE_Bacill_BalMu_1_NC_030945(10)
	P2	incomplete	13.7Kb	3113202-3126906	0.4787	20	13	0	PHAGE_Entero_phiEf11_NC_013696(4)
	P3	incomplete	24.4Kb	3130122-3154604	0.4379	21	9	0	PHAGE_Geobac_GBK2_NC_023612(3)
	P4	incomplete	23.4Kb	3234802-3258240	0.4018	33	21	0	PHAGE_Bacill_Pony_NC_022770(2)
	P5	incomplete	12.7Kb	3824720-3837448	0.4784	17	10	0	PHAGE_Lactoc_98201_NC_031064(3)
Sb3-1	P1	incomplete	19.3Kb	1389735-1409098	0.4762	25	20	0	PHAGE_Bacill_BalMu_1_NC_030945(10)
SC2	P1	incomplete	21.2Kb	1296138-1317386	0.4643	26	19	0	PHAGE_Bacill_BalMu_1_NC_030945(10)
	P2	incomplete	12.7Kb	3691379-3704107	0.4784	17	10	0	PHAGE_Lactoc_98201_NC_031064(3)
	P3	incomplete	28.1Kb	3709304-3737455	0.4531	21	10	0	PHAGE_Geobac_GBK2_NC_023612(3)
SQR-21	P1	incomplete	19.3Kb	1295405-1314745	0.4744	25	20	0	PHAGE_Bacill_BalMu_1_NC_030945(10)
	P2	incomplete	15.9Kb	1687197-1703146	0.4428	21	12	0	PHAGE_Paenib_Vegas_NC_028767(5)
	P3	intact	23.1Kb	1701733-1724897	0.4537	28	24	0	PHAGE_Geobac_GBSV1_NC_008376(12)
	P4	intact	63.6Kb	3690271-3753906	0.4987	82	52	0	PHAGE_Paenib_Tripp_NC_028930(26)
YC0136	P1	incomplete	20.3Kb	1292628-1312976	0.4686	25	18	0	PHAGE_Bacill_BalMu_1_NC_030945(10)
	P2	incomplete	11.8Kb	3468044-3479890	0.3804	9	6	0	PHAGE_Riemer_RAP44_NC_019490(1)
YC0573	P1	intact	54.3Kb	1098052-1152351	0.4241	77	26	0	PHAGE_Brevib_Davies_NC_022980(17)
	P2	incomplete	22.9Kb	1381149-1404113	0.4707	32	22	0	PHAGE_Bacill_BalMu_1_NC_030945(10)
	P3	incomplete	12.5Kb	1551869-1564389	0.4258	9	6	0	PHAGE_Thermu_OH2_NC_021784(2)
