# Supplementary material for: A Type I Restriction Modification System Influences Genomic Evolution Driven by Horizontal Gene Transfer in Paenibacillus polymyxa
Source: Front Microbiol. 2021 Aug 3;12:709571. doi: 10.3389/fmicb.2021.709571 (PMC8370563; doi:10.3389/fmicb.2021.709571)
Supplement: Supplementary file 9 [file Table_8.xlsx]

## Sheet: Sheet1
	P. polymyxa						B. subtilis4
Strain		ATCC842a1	ATCC842b2		SC23
	Gene Name						Gene Name
The competence pseudopilus
Pilins or pseudopilins	tadB	CUU60_23150	WP_019686578.1		CPY53_21265.p01		comGC
	tadE	CUU60_23165	WP_019686580.1		CPY53_21280.p01		comGD
							comGE
							comGG
	comFC	CUU60_13960	WP_019688800.1		CPY53_14290.p01		comFC
Prepilin peptidase	comC	CUU60_23180	WP_019686583.1		CPY53_21295.p01		comC
Traffic NTPase	comGA	CUU60_23145	WP_019687419.1		CPY53_02485.p01		comGA
DNA translocation machinery
DNA receptor	comEA	CUU60_08020	WP_016821630.1		CPY53_06120.p01		comEA
membrane channel	comEC	CUU60_08010	WP_019688079.1		CPY53_06110.p01		comEC
DNA translocase	-	-	-		-		comFA
DNA processing
ssDNA binding and loading	dprA/smf	CUU60_26595	WP_019686520.1		-		dprA/smf
recombinase	recA	CUU60_00150	WP_025364668.1		CPY53_24745.p01		recA
1 ATCC842a: Protein ID of P. polymyxa ATCC842 with the SMRT sequencing data in this study (Accession number: NZ_GL905390.1) 2 ATCC842b: Protein ID of P. polymyxa ATCC842 with the documented sequencing data deposited in NCBI (Accession number: CP024795) 3 SC2: Protein ID of P. polymyxa SC2 (Accession number: NC_014622.2) 4 B. subtilis: refers to the reference (Chen and Dubnau, 2004) for detailed i…
